# Supplementary material for: The genetic architecture of the maize progenitor, teosinte, and how it was altered during maize domestication
Source: PLoS Genet. 2020 May 14;16(5):e1008791. doi: 10.1371/journal.pgen.1008791 (PMC7266358; doi:10.1371/journal.pgen.1008791)
Supplement: S1 Table — (XLSX) [file pgen.1008791.s005.xlsx]

## Sheet: QTL list
S1 Table. QTLs detected in this study.
Population	Trait	TraitGroup	Name	Chr	Position	df	MS	F	probF	MarginalRsq	Additive	Dominance	ModelRsq	Std Dev	Std Error	SampleSize	|StdAddEffect|	|StdDomEffect|	RatioDbyA	allele	Allele1	Allele2	hets	missing	maf	ParentMaf
Landrace	CUPR	Rep	S1_13792108	1	13792108	2	965.631	15.6967	1.6436e-07	0.00564	-2.1707	0.11316	0.42219	10.1397	0.155316	4262	0.21408	0.0111601	-0.0521306	C/T	3164	210	888	136	0.153449	0.166667
Landrace	CUPR	Rep	S1_143412525	1	143412525	2	1058.17	17.2009	3.7077e-08	0.00618	6.61841	5.35348	0.42219	10.1397	0.159428	4045	0.652724	0.527974	0.808877	G/T	3678	34	333	353	0.0495674	0.0512821
Landrace	CUPR	Rep	S2_76852979	2	76852979	2	881.532	14.3296	6.369e-07	0.00515	-2.0765	1.60688	0.42219	10.1397	0.165382	3759	0.20479	0.158475	-0.773841	G/A	3390	27	342	639	0.0526736	0.0694444
Landrace	CUPR	Rep	S3_184939526	3	184939526	2	949.208	15.4297	2.1412e-07	0.00554	3.84758	6.79964	0.42219	10.1397	0.160684	3982	0.379458	0.670598	1.76725	C/T	3615	25	342	416	0.0492215	0.0405405
Landrace	CUPR	Rep	S5_219485766	5	219485766	2	947.375	15.3999	2.2053e-07	0.00553	3.07954	-0.25709	0.42219	10.1397	0.153368	4371	0.303712	0.0253549	-0.0834832	C/T	3934	50	387	27	0.0557081	0.05
Landrace	CUPR	Rep	S7_157436236	7	157436236	2	878.536	14.2809	6.684e-07	0.00513	2.67944	1.43258	0.42219	10.1397	0.159075	4063	0.264253	0.141285	0.534656	C/G	2997	162	904	335	0.15112	0.184211
Landrace	CUPR	Rep	S8_123641995	8	123641995	2	1211.37	19.6912	3.1604e-09	0.00708	-2.7441	-3.4973	0.42219	10.1397	0.159192	4057	0.27063	0.344912	1.27448	C/T	3176	133	748	341	0.124969	0.131579
Landrace	CUPR	Rep	S8_168576178	8	168576178	2	1191.68	19.3712	4.3358e-09	0.00696	2.0996	2.34461	0.42219	10.1397	0.162365	3900	0.207068	0.231231	1.11669	C/A	2051	516	1333	498	0.303205	0.305556
Landrace	CUPR	Rep	mean	--	--	1	610.446	9.92303	0.00165	0.00178	--	--	--	--	--	--	--	--	--	--	--	--	--	--	--	--
Landrace	CUPR	Rep	Tire_track	--	--	1	1133.08	18.4187	1.825e-05	0.00331	--	--	--	--	--	--	--	--	--	--	--	--	--	--	--	--
Landrace	CUPR	Rep	Year	--	--	1	11987.8	194.866	4.7398e-43	0.03501	--	--	--	--	--	--	--	--	--	--	--	--	--	--	--	--
Landrace	CUPR	Rep	F_est	--	--	1	26805.2	435.728	6.7941e-91	0.07829	--	--	--	--	--	--	--	--	--	--	--	--	--	--	--	--
Landrace	CUPR	Rep	F_est_Year	--	--	1	107.17	1.74208	0.18697	0.00031303	--	--	--	--	--	--	--	--	--	--	--	--	--	--	--	--
Landrace	CUPR	Rep	Shading	--	--	1	4269.06	69.3951	1.1745e-16	0.01247	--	--	--	--	--	--	--	--	--	--	--	--	--	--	--	--
Landrace	CUPR	Rep	x1_1	--	--	1	280.87	4.56565	0.03269	0.00082038	--	--	--	--	--	--	--	--	--	--	--	--	--	--	--	--
Landrace	CUPR	Rep	x1_2	--	--	1	343.606	5.58545	0.01817	0.001	--	--	--	--	--	--	--	--	--	--	--	--	--	--	--	--
Landrace	CUPR	Rep	x1_3	--	--	1	1257.96	20.4485	6.3451e-06	0.00367	--	--	--	--	--	--	--	--	--	--	--	--	--	--	--	--
Landrace	CUPR	Rep	x1_4	--	--	1	77.0751	1.25288	0.26309	0.00022512	--	--	--	--	--	--	--	--	--	--	--	--	--	--	--	--
Landrace	CUPR	Rep	x2_1	--	--	1	8.63007	0.14028	0.70802	2.5207e-05	--	--	--	--	--	--	--	--	--	--	--	--	--	--	--	--
Landrace	CUPR	Rep	x2_2	--	--	1	82.3514	1.33865	0.24736	0.00024054	--	--	--	--	--	--	--	--	--	--	--	--	--	--	--	--
Landrace	CUPR	Rep	x2_3	--	--	1	157.693	2.56335	0.10946	0.0004606	--	--	--	--	--	--	--	--	--	--	--	--	--	--	--	--
Landrace	CUPR	Rep	x2_4	--	--	1	124.286	2.02032	0.1553	0.00036302	--	--	--	--	--	--	--	--	--	--	--	--	--	--	--	--
Landrace	CUPR	Rep	y1_1	--	--	1	0.18979	0.00309	0.95571	5.5436e-07	--	--	--	--	--	--	--	--	--	--	--	--	--	--	--	--
Landrace	CUPR	Rep	y1_2	--	--	1	103.28	1.67885	0.19517	0.00030166	--	--	--	--	--	--	--	--	--	--	--	--	--	--	--	--
Landrace	CUPR	Rep	y1_3	--	--	1	77.1569	1.25421	0.26283	0.00022536	--	--	--	--	--	--	--	--	--	--	--	--	--	--	--	--
Landrace	CUPR	Rep	y1_4	--	--	1	0.04843	0.00078724	0.97762	1.4145e-07	--	--	--	--	--	--	--	--	--	--	--	--	--	--	--	--
Landrace	CUPR	Rep	y2_1	--	--	1	6.60395	0.10735	0.7432	1.9289e-05	--	--	--	--	--	--	--	--	--	--	--	--	--	--	--	--
Landrace	CUPR	Rep	y2_2	--	--	1	84.2079	1.36883	0.2421	0.00024596	--	--	--	--	--	--	--	--	--	--	--	--	--	--	--	--
Landrace	CUPR	Rep	y2_3	--	--	1	4.11262	0.06685	0.79599	1.2012e-05	--	--	--	--	--	--	--	--	--	--	--	--	--	--	--	--
Landrace	CUPR	Rep	y2_4	--	--	1	285.364	4.63869	0.03133	0.0008335	--	--	--	--	--	--	--	--	--	--	--	--	--	--	--	--
Landrace	CUPR	Rep	PC1	--	--	1	2162.66	35.1548	3.3651e-09	0.00632	--	--	--	--	--	--	--	--	--	--	--	--	--	--	--	--
Landrace	CUPR	Rep	PC2	--	--	1	5089.34	82.729	1.6012e-19	0.01487	--	--	--	--	--	--	--	--	--	--	--	--	--	--	--	--
Landrace	CUPR	Rep	PC3	--	--	1	2130.31	34.629	4.3958e-09	0.00622	--	--	--	--	--	--	--	--	--	--	--	--	--	--	--	--
Landrace	CUPR	Rep	PC4	--	--	1	71.8153	1.16738	0.28002	0.00020976	--	--	--	--	--	--	--	--	--	--	--	--	--	--	--	--
Landrace	CUPR	Rep	PC5	--	--	1	149.982	2.43801	0.11852	0.00043807	--	--	--	--	--	--	--	--	--	--	--	--	--	--	--	--
Landrace	CUPR	Rep	PC6	--	--	1	3045.71	49.5091	2.3988e-12	0.0089	--	--	--	--	--	--	--	--	--	--	--	--	--	--	--	--
Landrace	CUPR	Rep	PC7	--	--	1	0.95762	0.01557	0.90072	2.7971e-06	--	--	--	--	--	--	--	--	--	--	--	--	--	--	--	--
Landrace	CUPR	Rep	PC8	--	--	1	391.83	6.36934	0.01166	0.00114	--	--	--	--	--	--	--	--	--	--	--	--	--	--	--	--
Landrace	CUPR	Rep	PC9	--	--	1	232.09	3.7727	0.05218	0.0006779	--	--	--	--	--	--	--	--	--	--	--	--	--	--	--	--
Landrace	CUPR	Rep	PC10	--	--	1	12.6872	0.20623	0.64977	3.7057e-05	--	--	--	--	--	--	--	--	--	--	--	--	--	--	--	--
Landrace	CUPR	Rep	PC11	--	--	1	324.172	5.26953	0.02177	0.00094685	--	--	--	--	--	--	--	--	--	--	--	--	--	--	--	--
Landrace	CUPR	Rep	PC12	--	--	1	4.61225	0.07497	0.78425	1.3472e-05	--	--	--	--	--	--	--	--	--	--	--	--	--	--	--	--
Landrace	CUPR	Rep	PC13	--	--	1	4650.84	75.6012	5.4199e-18	0.01358	--	--	--	--	--	--	--	--	--	--	--	--	--	--	--	--
Landrace	CUPR	Rep	PC14	--	--	1	5062.33	82.29	1.9885e-19	0.01479	--	--	--	--	--	--	--	--	--	--	--	--	--	--	--	--
Landrace	CUPR	Rep	PC15	--	--	1	866.878	14.0914	0.00017719	0.00253	--	--	--	--	--	--	--	--	--	--	--	--	--	--	--	--
Landrace	CUPR	Rep	PC16	--	--	1	5392.43	87.6559	1.4127e-20	0.01575	--	--	--	--	--	--	--	--	--	--	--	--	--	--	--	--
Landrace	CUPR	Rep	PC17	--	--	1	1680.34	27.3146	1.8384e-07	0.00491	--	--	--	--	--	--	--	--	--	--	--	--	--	--	--	--
Landrace	CUPR	Rep	PC18	--	--	1	528.659	8.59354	0.0034	0.00154	--	--	--	--	--	--	--	--	--	--	--	--	--	--	--	--
Landrace	CUPR	Rep	PC19	--	--	1	477.665	7.76463	0.00536	0.0014	--	--	--	--	--	--	--	--	--	--	--	--	--	--	--	--
Landrace	CUPR	Rep	PC20	--	--	1	1161.26	18.8768	1.4372e-05	0.00339	--	--	--	--	--	--	--	--	--	--	--	--	--	--	--	--
Landrace	CUPR	Rep	PC21	--	--	1	90.2997	1.46785	0.22577	0.00026375	--	--	--	--	--	--	--	--	--	--	--	--	--	--	--	--
Landrace	CUPR	Rep	PC22	--	--	1	100.848	1.63932	0.20051	0.00029456	--	--	--	--	--	--	--	--	--	--	--	--	--	--	--	--
Landrace	CUPR	Rep	PC23	--	--	1	63.718	1.03576	0.30889	0.00018611	--	--	--	--	--	--	--	--	--	--	--	--	--	--	--	--
Landrace	CUPR	Rep	PC24	--	--	1	104.745	1.70267	0.19203	0.00030594	--	--	--	--	--	--	--	--	--	--	--	--	--	--	--	--
Landrace	CUPR	Rep	PC25	--	--	1	880.336	14.3102	0.00015782	0.00257	--	--	--	--	--	--	--	--	--	--	--	--	--	--	--	--
Landrace	CUPR	Rep	PC26	--	--	1	699.971	11.3783	0.0007518	0.00204	--	--	--	--	--	--	--	--	--	--	--	--	--	--	--	--
Landrace	CUPR	Rep	PC27	--	--	1	678.859	11.0351	0.00090394	0.00198	--	--	--	--	--	--	--	--	--	--	--	--	--	--	--	--
Landrace	CUPR	Rep	PC28	--	--	1	32.9683	0.53591	0.46418	9.6295e-05	--	--	--	--	--	--	--	--	--	--	--	--	--	--	--	--
Landrace	CUPR	Rep	PC29	--	--	1	14.9321	0.24273	0.62228	4.3614e-05	--	--	--	--	--	--	--	--	--	--	--	--	--	--	--	--
Landrace	CUPR	Rep	PC30	--	--	1	606.613	9.86072	0.0017	0.00177	--	--	--	--	--	--	--	--	--	--	--	--	--	--	--	--
Landrace	CUPR	Rep	PC31	--	--	1	424.795	6.9052	0.00864	0.00124	--	--	--	--	--	--	--	--	--	--	--	--	--	--	--	--
Landrace	CUPR	Rep	PC32	--	--	1	253.028	4.11306	0.04264	0.00073905	--	--	--	--	--	--	--	--	--	--	--	--	--	--	--	--
Landrace	CUPR	Rep	PC33	--	--	1	217.697	3.53875	0.06004	0.00063586	--	--	--	--	--	--	--	--	--	--	--	--	--	--	--	--
Landrace	CUPR	Rep	PC34	--	--	1	1507.94	24.5121	7.7614e-07	0.0044	--	--	--	--	--	--	--	--	--	--	--	--	--	--	--	--
Landrace	CUPR	Rep	PC35	--	--	1	235.805	3.83309	0.05034	0.00068875	--	--	--	--	--	--	--	--	--	--	--	--	--	--	--	--
Landrace	CUPR	Rep	PC36	--	--	1	10.9014	0.17721	0.67381	3.1841e-05	--	--	--	--	--	--	--	--	--	--	--	--	--	--	--	--
Landrace	CUPR	Rep	PC37	--	--	1	63.6549	1.03473	0.30913	0.00018593	--	--	--	--	--	--	--	--	--	--	--	--	--	--	--	--
Landrace	CUPR	Rep	PC38	--	--	1	217.73	3.53927	0.06002	0.00063595	--	--	--	--	--	--	--	--	--	--	--	--	--	--	--	--
Landrace	CUPR	Rep	PC39	--	--	1	9.11261	0.14813	0.70036	2.6616e-05	--	--	--	--	--	--	--	--	--	--	--	--	--	--	--	--
Landrace	CUPR	Rep	PC40	--	--	1	14.1038	0.22926	0.6321	4.1195e-05	--	--	--	--	--	--	--	--	--	--	--	--	--	--	--	--
Landrace	CUPR	Rep	PC41	--	--	1	26.5847	0.43214	0.51099	7.765e-05	--	--	--	--	--	--	--	--	--	--	--	--	--	--	--	--
Landrace	CUPR	Rep	PC42	--	--	1	317.93	5.16807	0.02307	0.00092862	--	--	--	--	--	--	--	--	--	--	--	--	--	--	--	--
Landrace	CUPR	Rep	PC43	--	--	1	40.77	0.66273	0.41566	0.00011908	--	--	--	--	--	--	--	--	--	--	--	--	--	--	--	--
Landrace	CUPR	Rep	PC44	--	--	1	175.101	2.84634	0.09168	0.00051144	--	--	--	--	--	--	--	--	--	--	--	--	--	--	--	--
Landrace	CUPR	Rep	PC45	--	--	1	203.142	3.30215	0.06928	0.00059335	--	--	--	--	--	--	--	--	--	--	--	--	--	--	--	--
Landrace	CUPR	Rep	PC46	--	--	1	47.2982	0.76885	0.38064	0.00013815	--	--	--	--	--	--	--	--	--	--	--	--	--	--	--	--
Landrace	CUPR	Rep	PC47	--	--	1	143.209	2.32792	0.12717	0.00041829	--	--	--	--	--	--	--	--	--	--	--	--	--	--	--	--
Landrace	CUPR	Rep	PC48	--	--	1	125.716	2.04356	0.15295	0.0003672	--	--	--	--	--	--	--	--	--	--	--	--	--	--	--	--
Landrace	CUPR	Rep	PC49	--	--	1	88.9816	1.44643	0.22919	0.0002599	--	--	--	--	--	--	--	--	--	--	--	--	--	--	--	--
Landrace	CUPR	Rep	PC50	--	--	1	82.3086	1.33796	0.24748	0.00024041	--	--	--	--	--	--	--	--	--	--	--	--	--	--	--	--
Landrace	CUPR	Rep	Error	--	--	3242	61.5181	--	--	--	--	--	--	--	--	--	--	--	--	--	--	--	--	--	--	--
Landrace	DTA	Veg/FT	S1_205997001	1	205997001	2	229.346	15.6796	1.6496e-07	0.00361	1.35653	-0.98924	0.54996	5.6067	0.0847266	4379	0.241948	0.176439	-0.729243	T/C	4158	28	193	19	0.0284311	0.025
Landrace	DTA	Veg/FT	S3_158538671	3	158538671	2	435.177	29.7516	1.4983e-13	0.00684	-3.9536	0.0717	0.54996	5.6067	0.090881	3806	0.705156	0.0127883	-0.0181354	G/A	3478	44	284	592	0.0488702	0.0394737
Landrace	DTA	Veg/FT	S3_172354716	3	172354716	2	468.503	32.0299	1.59e-14	0.00737	0.89078	-0.60171	0.54996	5.6067	0.0899406	3886	0.158878	0.10732	-0.675487	A/G	1447	602	1837	512	0.391276	0.445946
Landrace	DTA	Veg/FT	S4_25414866	4	25414866	2	268.082	18.3279	1.1942e-08	0.00422	-1.9106	-0.25532	0.54996	5.6067	0.0891076	3959	0.340771	0.0455384	0.133633	A/G	3342	147	470	439	0.096489	0.121622
Landrace	DTA	Veg/FT	S4_204142828	4	204142828	2	429.283	29.3486	2.2286e-13	0.00675	-2.3742	-1.8363	0.54996	5.6067	0.0846397	4388	0.423458	0.327519	0.773439	G/A	3500	94	794	10	0.111896	0.1
Landrace	DTA	Veg/FT	S5_206417726	5	206417726	2	242.008	16.5452	6.9902e-08	0.00381	0.81839	1.64021	0.54996	5.6067	0.08463	4389	0.145966	0.292545	2.00419	T/C	3756	94	539	9	0.0828207	0.05
Landrace	DTA	Veg/FT	S6_58510161	6	58510161	2	231.94	15.8569	1.3835e-07	0.00365	-1.5192	-1.5877	0.54996	5.6067	0.0880899	4051	0.270962	0.283179	1.04509	T/C	3107	72	872	347	0.125401	0.121622
Landrace	DTA	Veg/FT	S7_173479377	7	173479377	2	296.767	20.2889	1.7127e-09	0.00467	-1.3321	-0.84839	0.54996	5.6067	0.0928664	3645	0.237591	0.151317	0.636882	T/C	2524	227	894	753	0.184911	0.175676
Landrace	DTA	Veg/FT	S8_112262856	8	112262856	2	283.444	19.3781	4.2198e-09	0.00446	-0.30169	0.9486	0.54996	5.6067	0.0904307	3844	0.0538088	0.16919	-3.14429	C/T	1964	503	1377	554	0.309964	0.333333
Landrace	DTA	Veg/FT	S8_115718891	8	115718891	2	418.141	28.5869	4.7211e-13	0.00658	1.20403	-0.92625	0.54996	5.6067	0.084659	4386	0.214748	0.165204	-0.769291	G/T	2700	376	1310	12	0.235066	0.24359
Landrace	DTA	Veg/FT	S8_172958512	8	172958512	2	213.192	14.5752	4.9358e-07	0.00335	-1.2708	-1.4224	0.54996	5.6067	0.090243	3860	0.226657	0.253696	1.11929	G/A	3176	86	598	538	0.0997409	0.0945946
Landrace	DTA	Veg/FT	S9_5605674	9	5605674	2	308.475	21.0894	7.7562e-10	0.00485	1.73404	0.92107	0.54996	5.6067	0.0870434	4149	0.30928	0.16428	0.53117	C/T	3164	221	764	249	0.145336	0.102564
Landrace	DTA	Veg/FT	S9_130057626	9	130057626	2	209.275	14.3074	6.4388e-07	0.00329	-0.91683	-0.092249	0.54996	5.6067	0.0890963	3960	0.163524	0.0164533	0.100617	A/G	2779	196	985	438	0.173864	0.175676
Landrace	DTA	Veg/FT	S9_134445425	9	134445425	2	236.609	16.1761	1.008e-07	0.00372	0.63905	0.41517	0.54996	5.6067	0.084553	4397	0.11398	0.0740489	0.649667	A/G	1306	1155	1936	1	0.482829	0.4625
Landrace	DTA	Veg/FT	S9_156994822	9	156994822	2	262.479	17.9448	1.7456e-08	0.00413	1.15136	0.12836	0.54996	5.6067	0.0846686	4385	0.205354	0.022894	0.111486	A/G	2450	433	1502	13	0.270011	0.2625
Landrace	DTA	Veg/FT	S10_130417910	10	130417910	2	226.959	15.5164	1.9395e-07	0.00357	-0.96728	-1.1617	0.54996	5.6067	0.0847169	4380	0.172522	0.207199	1.201	G/T	3211	149	1020	18	0.150457	0.166667
Landrace	DTA	Veg/FT	mean	--	--	1	23996.7	1640.57	3.2858e-300	0.18867	--	--	--	--	--	--	--	--	--	--	--	--	--	--	--	--
Landrace	DTA	Veg/FT	Tire_track	--	--	1	99.2565	6.78583	0.00922	0.0007804	--	--	--	--	--	--	--	--	--	--	--	--	--	--	--	--
Landrace	DTA	Veg/FT	Year	--	--	1	10924.8	746.89	9.5658e-151	0.0859	--	--	--	--	--	--	--	--	--	--	--	--	--	--	--	--
Landrace	DTA	Veg/FT	F_est	--	--	1	3820.03	261.162	6.2315e-57	0.03003	--	--	--	--	--	--	--	--	--	--	--	--	--	--	--	--
Landrace	DTA	Veg/FT	F_est_Year	--	--	1	103.95	7.10673	0.00771	0.00081731	--	--	--	--	--	--	--	--	--	--	--	--	--	--	--	--
Landrace	DTA	Veg/FT	Shading	--	--	1	29.1283	1.9914	0.15827	0.00022902	--	--	--	--	--	--	--	--	--	--	--	--	--	--	--	--
Landrace	DTA	Veg/FT	x1_1	--	--	1	8.90287	0.60866	0.43534	6.9999e-05	--	--	--	--	--	--	--	--	--	--	--	--	--	--	--	--
Landrace	DTA	Veg/FT	x1_2	--	--	1	491.879	33.6281	7.1956e-09	0.00387	--	--	--	--	--	--	--	--	--	--	--	--	--	--	--	--
Landrace	DTA	Veg/FT	x1_3	--	--	1	31.7551	2.17098	0.14072	0.00024967	--	--	--	--	--	--	--	--	--	--	--	--	--	--	--	--
Landrace	DTA	Veg/FT	x1_4	--	--	1	16.5509	1.13153	0.28751	0.00013013	--	--	--	--	--	--	--	--	--	--	--	--	--	--	--	--
Landrace	DTA	Veg/FT	x2_1	--	--	1	976.881	66.786	4.0366e-16	0.00768	--	--	--	--	--	--	--	--	--	--	--	--	--	--	--	--
Landrace	DTA	Veg/FT	x2_2	--	--	1	0.18083	0.01236	0.91147	1.4218e-06	--	--	--	--	--	--	--	--	--	--	--	--	--	--	--	--
Landrace	DTA	Veg/FT	x2_3	--	--	1	230.573	15.7635	7.3055e-05	0.00181	--	--	--	--	--	--	--	--	--	--	--	--	--	--	--	--
Landrace	DTA	Veg/FT	x2_4	--	--	1	79.3688	5.42617	0.01989	0.00062404	--	--	--	--	--	--	--	--	--	--	--	--	--	--	--	--
Landrace	DTA	Veg/FT	y1_1	--	--	1	10.1022	0.69065	0.40599	7.9429e-05	--	--	--	--	--	--	--	--	--	--	--	--	--	--	--	--
Landrace	DTA	Veg/FT	y1_2	--	--	1	26.5771	1.81699	0.17775	0.00020896	--	--	--	--	--	--	--	--	--	--	--	--	--	--	--	--
Landrace	DTA	Veg/FT	y1_3	--	--	1	21.2203	1.45076	0.22848	0.00016684	--	--	--	--	--	--	--	--	--	--	--	--	--	--	--	--
Landrace	DTA	Veg/FT	y1_4	--	--	1	4.80143	0.32826	0.56672	3.7751e-05	--	--	--	--	--	--	--	--	--	--	--	--	--	--	--	--
Landrace	DTA	Veg/FT	y2_1	--	--	1	0.99267	0.06787	0.79448	7.8048e-06	--	--	--	--	--	--	--	--	--	--	--	--	--	--	--	--
Landrace	DTA	Veg/FT	y2_2	--	--	1	12.6684	0.8661	0.3521	9.9605e-05	--	--	--	--	--	--	--	--	--	--	--	--	--	--	--	--
Landrace	DTA	Veg/FT	y2_3	--	--	1	62.4091	4.2667	0.03893	0.00049069	--	--	--	--	--	--	--	--	--	--	--	--	--	--	--	--
Landrace	DTA	Veg/FT	y2_4	--	--	1	37.7484	2.58073	0.10825	0.0002968	--	--	--	--	--	--	--	--	--	--	--	--	--	--	--	--
Landrace	DTA	Veg/FT	PC1	--	--	1	924.887	63.2314	2.3808e-15	0.00727	--	--	--	--	--	--	--	--	--	--	--	--	--	--	--	--
Landrace	DTA	Veg/FT	PC2	--	--	1	2527.15	172.772	1.18e-38	0.01987	--	--	--	--	--	--	--	--	--	--	--	--	--	--	--	--
Landrace	DTA	Veg/FT	PC3	--	--	1	545.29	37.2796	1.1224e-09	0.00429	--	--	--	--	--	--	--	--	--	--	--	--	--	--	--	--
Landrace	DTA	Veg/FT	PC4	--	--	1	145.194	9.92643	0.00164	0.00114	--	--	--	--	--	--	--	--	--	--	--	--	--	--	--	--
Landrace	DTA	Veg/FT	PC5	--	--	1	1099.73	75.1847	6.1652e-18	0.00865	--	--	--	--	--	--	--	--	--	--	--	--	--	--	--	--
Landrace	DTA	Veg/FT	PC6	--	--	1	2.58978	0.17705	0.67394	2.0362e-05	--	--	--	--	--	--	--	--	--	--	--	--	--	--	--	--
Landrace	DTA	Veg/FT	PC7	--	--	1	116.14	7.9401	0.00486	0.00091315	--	--	--	--	--	--	--	--	--	--	--	--	--	--	--	--
Landrace	DTA	Veg/FT	PC8	--	--	1	3002.46	205.268	2.0096e-45	0.02361	--	--	--	--	--	--	--	--	--	--	--	--	--	--	--	--
Landrace	DTA	Veg/FT	PC9	--	--	1	581.48	39.7538	3.1982e-10	0.00457	--	--	--	--	--	--	--	--	--	--	--	--	--	--	--	--
Landrace	DTA	Veg/FT	PC10	--	--	1	1.45442	0.09943	0.75253	1.1435e-05	--	--	--	--	--	--	--	--	--	--	--	--	--	--	--	--
Landrace	DTA	Veg/FT	PC11	--	--	1	158.543	10.8391	0.001	0.00125	--	--	--	--	--	--	--	--	--	--	--	--	--	--	--	--
Landrace	DTA	Veg/FT	PC12	--	--	1	761.989	52.0946	6.314e-13	0.00599	--	--	--	--	--	--	--	--	--	--	--	--	--	--	--	--
Landrace	DTA	Veg/FT	PC13	--	--	1	3.32577	0.22737	0.63351	2.6149e-05	--	--	--	--	--	--	--	--	--	--	--	--	--	--	--	--
Landrace	DTA	Veg/FT	PC14	--	--	1	128.885	8.81144	0.00301	0.00101	--	--	--	--	--	--	--	--	--	--	--	--	--	--	--	--
Landrace	DTA	Veg/FT	PC15	--	--	1	259.91	17.7692	2.5498e-05	0.00204	--	--	--	--	--	--	--	--	--	--	--	--	--	--	--	--
Landrace	DTA	Veg/FT	PC16	--	--	1	161.713	11.0558	0.0008922	0.00127	--	--	--	--	--	--	--	--	--	--	--	--	--	--	--	--
Landrace	DTA	Veg/FT	PC17	--	--	1	894.703	61.1678	6.6796e-15	0.00703	--	--	--	--	--	--	--	--	--	--	--	--	--	--	--	--
Landrace	DTA	Veg/FT	PC18	--	--	1	1995.55	136.429	5.1847e-31	0.01569	--	--	--	--	--	--	--	--	--	--	--	--	--	--	--	--
Landrace	DTA	Veg/FT	PC19	--	--	1	10.3498	0.70758	0.4003	8.1375e-05	--	--	--	--	--	--	--	--	--	--	--	--	--	--	--	--
Landrace	DTA	Veg/FT	PC20	--	--	1	63.8175	4.36298	0.03679	0.00050176	--	--	--	--	--	--	--	--	--	--	--	--	--	--	--	--
Landrace	DTA	Veg/FT	PC21	--	--	1	2.0864	0.14264	0.70569	1.6404e-05	--	--	--	--	--	--	--	--	--	--	--	--	--	--	--	--
Landrace	DTA	Veg/FT	PC22	--	--	1	32.0085	2.18831	0.13914	0.00025167	--	--	--	--	--	--	--	--	--	--	--	--	--	--	--	--
Landrace	DTA	Veg/FT	PC23	--	--	1	93.7258	6.40771	0.0114	0.00073692	--	--	--	--	--	--	--	--	--	--	--	--	--	--	--	--
Landrace	DTA	Veg/FT	PC24	--	--	1	11.9943	0.82001	0.36523	9.4305e-05	--	--	--	--	--	--	--	--	--	--	--	--	--	--	--	--
Landrace	DTA	Veg/FT	PC25	--	--	1	260.242	17.7919	2.5197e-05	0.00205	--	--	--	--	--	--	--	--	--	--	--	--	--	--	--	--
Landrace	DTA	Veg/FT	PC26	--	--	1	279.91	19.1365	1.2484e-05	0.0022	--	--	--	--	--	--	--	--	--	--	--	--	--	--	--	--
Landrace	DTA	Veg/FT	PC27	--	--	1	26.5282	1.81364	0.17815	0.00020858	--	--	--	--	--	--	--	--	--	--	--	--	--	--	--	--
Landrace	DTA	Veg/FT	PC28	--	--	1	121.184	8.28495	0.00402	0.00095281	--	--	--	--	--	--	--	--	--	--	--	--	--	--	--	--
Landrace	DTA	Veg/FT	PC29	--	--	1	150.251	10.2721	0.00136	0.00118	--	--	--	--	--	--	--	--	--	--	--	--	--	--	--	--
Landrace	DTA	Veg/FT	PC30	--	--	1	32.0387	2.19037	0.13896	0.0002519	--	--	--	--	--	--	--	--	--	--	--	--	--	--	--	--
Landrace	DTA	Veg/FT	PC31	--	--	1	448.189	30.6411	3.3065e-08	0.00352	--	--	--	--	--	--	--	--	--	--	--	--	--	--	--	--
Landrace	DTA	Veg/FT	PC32	--	--	1	222.051	15.1809	9.9309e-05	0.00175	--	--	--	--	--	--	--	--	--	--	--	--	--	--	--	--
Landrace	DTA	Veg/FT	PC33	--	--	1	589.638	40.3116	2.4107e-10	0.00464	--	--	--	--	--	--	--	--	--	--	--	--	--	--	--	--
Landrace	DTA	Veg/FT	PC34	--	--	1	68.5435	4.68609	0.03047	0.00053892	--	--	--	--	--	--	--	--	--	--	--	--	--	--	--	--
Landrace	DTA	Veg/FT	PC35	--	--	1	105.168	7.18995	0.00736	0.00082688	--	--	--	--	--	--	--	--	--	--	--	--	--	--	--	--
Landrace	DTA	Veg/FT	PC36	--	--	1	2.94885	0.2016	0.65345	2.3185e-05	--	--	--	--	--	--	--	--	--	--	--	--	--	--	--	--
Landrace	DTA	Veg/FT	PC37	--	--	1	0.69989	0.04785	0.82686	5.5029e-06	--	--	--	--	--	--	--	--	--	--	--	--	--	--	--	--
Landrace	DTA	Veg/FT	PC38	--	--	1	43.6556	2.98458	0.08414	0.00034324	--	--	--	--	--	--	--	--	--	--	--	--	--	--	--	--
Landrace	DTA	Veg/FT	PC39	--	--	1	139.84	9.56036	0.002	0.0011	--	--	--	--	--	--	--	--	--	--	--	--	--	--	--	--
Landrace	DTA	Veg/FT	PC40	--	--	1	74.643	5.10309	0.02394	0.00058688	--	--	--	--	--	--	--	--	--	--	--	--	--	--	--	--
Landrace	DTA	Veg/FT	PC41	--	--	1	161.649	11.0514	0.00089432	0.00127	--	--	--	--	--	--	--	--	--	--	--	--	--	--	--	--
Landrace	DTA	Veg/FT	PC42	--	--	1	233.498	15.9635	6.5756e-05	0.00184	--	--	--	--	--	--	--	--	--	--	--	--	--	--	--	--
Landrace	DTA	Veg/FT	PC43	--	--	1	8.61037	0.58866	0.44298	6.7699e-05	--	--	--	--	--	--	--	--	--	--	--	--	--	--	--	--
Landrace	DTA	Veg/FT	PC44	--	--	1	4.02487	0.27517	0.59992	3.1645e-05	--	--	--	--	--	--	--	--	--	--	--	--	--	--	--	--
Landrace	DTA	Veg/FT	PC45	--	--	1	5.3564	0.3662	0.54512	4.2115e-05	--	--	--	--	--	--	--	--	--	--	--	--	--	--	--	--
Landrace	DTA	Veg/FT	PC46	--	--	1	8.03517	0.54934	0.45863	6.3176e-05	--	--	--	--	--	--	--	--	--	--	--	--	--	--	--	--
Landrace	DTA	Veg/FT	PC47	--	--	1	47.2009	3.22697	0.07251	0.00037112	--	--	--	--	--	--	--	--	--	--	--	--	--	--	--	--
Landrace	DTA	Veg/FT	PC48	--	--	1	127.103	8.68958	0.00322	0.00099934	--	--	--	--	--	--	--	--	--	--	--	--	--	--	--	--
Landrace	DTA	Veg/FT	PC49	--	--	1	2.19727	0.15022	0.69835	1.7276e-05	--	--	--	--	--	--	--	--	--	--	--	--	--	--	--	--
Landrace	DTA	Veg/FT	PC50	--	--	1	75.8302	5.18426	0.02285	0.00059621	--	--	--	--	--	--	--	--	--	--	--	--	--	--	--	--
Landrace	DTA	Veg/FT	Error	--	--	3942	14.627	--	--	--	--	--	--	--	--	--	--	--	--	--	--	--	--	--	--	--
Landrace	DTS	Veg/FT	S1_111114929	1	111114929	2	567.628	23.2177	9.5183e-11	0.00723	-2.1536	-0.31211	0.42004	6.38746	0.100159	4067	0.33716	0.0488629	0.144925	C/T	3227	101	739	331	0.115687	0.105263
Landrace	DTS	Veg/FT	S1_291829657	1	291829657	2	430.015	17.5889	2.4935e-08	0.00548	1.49344	0.54798	0.42004	6.38746	0.103414	3815	0.233808	0.0857899	0.366925	C/T	2122	422	1271	583	0.277195	0.310811
Landrace	DTS	Veg/FT	S3_5147855	3	5147855	2	522.402	21.3678	5.9227e-10	0.00666	-8.6762	-8.2201	0.42004	6.38746	0.0965804	4374	1.35832	1.28691	0.947431	A/C	4256	14	104	24	0.0150892	0.0375
Landrace	DTS	Veg/FT	S3_151441916	3	151441916	2	629.809	25.7611	7.7307e-12	0.00803	-1.3798	-0.71936	0.42004	6.38746	0.101083	3993	0.216017	0.112621	0.521351	G/A	1419	1014	1560	405	0.449286	0.432432
Landrace	DTS	Veg/FT	S4_165891444	4	165891444	2	557.845	22.8175	1.4133e-10	0.00711	-4.0106	-1.2567	0.42004	6.38746	0.100806	4015	0.627886	0.196745	0.313345	C/T	3636	29	350	383	0.0508095	0.0394737
Landrace	DTS	Veg/FT	S5_216404311	5	216404311	2	526.624	21.5405	4.9931e-10	0.00671	2.823	1.1838	0.42004	6.38746	0.0974986	4292	0.44196	0.185332	0.419341	C/T	3789	63	440	106	0.0659366	0.0769231
Landrace	DTS	Veg/FT	S7_34423907	7	34423907	2	533.138	21.807	3.8368e-10	0.00679	1.2868	1.34111	0.42004	6.38746	0.0988435	4176	0.201457	0.20996	1.04221	A/T	2680	346	1150	222	0.220546	0.162162
Landrace	DTS	Veg/FT	S7_154995544	7	154995544	2	627.948	25.685	8.3332e-12	0.008	-3.7375	-2.421	0.42004	6.38746	0.0983269	4220	0.585131	0.379024	0.647759	A/T	3827	37	356	178	0.0509479	0.0641026
Landrace	DTS	Veg/FT	S9_122448756	9	122448756	2	485.762	19.8691	2.608e-09	0.00619	-1.6049	-1.0104	0.42004	6.38746	0.0978527	4261	0.251258	0.158185	0.629572	C/T	2900	173	1188	137	0.180005	0.153846
Landrace	DTS	Veg/FT	S9_133825227	9	133825227	2	483.141	19.7619	2.8999e-09	0.00616	-1.4593	0.28428	0.42004	6.38746	0.104769	3717	0.228463	0.0445059	-0.194806	G/A	1997	505	1215	681	0.299301	0.347222
Landrace	DTS	Veg/FT	S10_35694496	10	35694496	2	438.728	17.9453	1.7518e-08	0.00559	-1.5583	-0.52838	0.42004	6.38746	0.0979216	4255	0.243962	0.0827214	0.339075	C/T	3015	328	912	143	0.184254	0.153846
Landrace	DTS	Veg/FT	mean	--	--	1	25970.5	1062.27	2.1182e-205	0.16546	--	--	--	--	--	--	--	--	--	--	--	--	--	--	--	--
Landrace	DTS	Veg/FT	Tire_track	--	--	1	30.5065	1.24781	0.26404	0.00019436	--	--	--	--	--	--	--	--	--	--	--	--	--	--	--	--
Landrace	DTS	Veg/FT	Year	--	--	1	6619.16	270.743	8.5477e-59	0.04217	--	--	--	--	--	--	--	--	--	--	--	--	--	--	--	--
Landrace	DTS	Veg/FT	F_est	--	--	1	6257.78	255.962	8.7586e-56	0.03987	--	--	--	--	--	--	--	--	--	--	--	--	--	--	--	--
Landrace	DTS	Veg/FT	F_est_Year	--	--	1	177.037	7.24134	0.00716	0.00113	--	--	--	--	--	--	--	--	--	--	--	--	--	--	--	--
Landrace	DTS	Veg/FT	Shading	--	--	1	27.6897	1.13259	0.28729	0.00017642	--	--	--	--	--	--	--	--	--	--	--	--	--	--	--	--
Landrace	DTS	Veg/FT	x1_1	--	--	1	16.8761	0.69028	0.40612	0.00010752	--	--	--	--	--	--	--	--	--	--	--	--	--	--	--	--
Landrace	DTS	Veg/FT	x1_2	--	--	1	199.225	8.14891	0.00433	0.00127	--	--	--	--	--	--	--	--	--	--	--	--	--	--	--	--
Landrace	DTS	Veg/FT	x1_3	--	--	1	102.124	4.17716	0.04104	0.00065065	--	--	--	--	--	--	--	--	--	--	--	--	--	--	--	--
Landrace	DTS	Veg/FT	x1_4	--	--	1	67.5911	2.76468	0.09645	0.00043064	--	--	--	--	--	--	--	--	--	--	--	--	--	--	--	--
Landrace	DTS	Veg/FT	x2_1	--	--	1	994.729	40.6874	2.0037e-10	0.00634	--	--	--	--	--	--	--	--	--	--	--	--	--	--	--	--
Landrace	DTS	Veg/FT	x2_2	--	--	1	0.04107	0.00168	0.96731	2.6165e-07	--	--	--	--	--	--	--	--	--	--	--	--	--	--	--	--
Landrace	DTS	Veg/FT	x2_3	--	--	1	285.681	11.6852	0.0006367	0.00182	--	--	--	--	--	--	--	--	--	--	--	--	--	--	--	--
Landrace	DTS	Veg/FT	x2_4	--	--	1	211.513	8.6515	0.00329	0.00135	--	--	--	--	--	--	--	--	--	--	--	--	--	--	--	--
Landrace	DTS	Veg/FT	y1_1	--	--	1	3.95002	0.16157	0.68774	2.5166e-05	--	--	--	--	--	--	--	--	--	--	--	--	--	--	--	--
Landrace	DTS	Veg/FT	y1_2	--	--	1	12.2614	0.50153	0.47887	7.812e-05	--	--	--	--	--	--	--	--	--	--	--	--	--	--	--	--
Landrace	DTS	Veg/FT	y1_3	--	--	1	6.20755	0.25391	0.61437	3.955e-05	--	--	--	--	--	--	--	--	--	--	--	--	--	--	--	--
Landrace	DTS	Veg/FT	y1_4	--	--	1	45.1403	1.84637	0.17429	0.0002876	--	--	--	--	--	--	--	--	--	--	--	--	--	--	--	--
Landrace	DTS	Veg/FT	y2_1	--	--	1	82.9059	3.3911	0.06563	0.00052821	--	--	--	--	--	--	--	--	--	--	--	--	--	--	--	--
Landrace	DTS	Veg/FT	y2_2	--	--	1	135.715	5.55117	0.01852	0.00086467	--	--	--	--	--	--	--	--	--	--	--	--	--	--	--	--
Landrace	DTS	Veg/FT	y2_3	--	--	1	16.0236	0.65541	0.41823	0.00010209	--	--	--	--	--	--	--	--	--	--	--	--	--	--	--	--
Landrace	DTS	Veg/FT	y2_4	--	--	1	86.0573	3.52	0.06071	0.00054829	--	--	--	--	--	--	--	--	--	--	--	--	--	--	--	--
Landrace	DTS	Veg/FT	PC1	--	--	1	84.9817	3.476	0.06234	0.00054143	--	--	--	--	--	--	--	--	--	--	--	--	--	--	--	--
Landrace	DTS	Veg/FT	PC2	--	--	1	1776.19	72.6516	2.2097e-17	0.01132	--	--	--	--	--	--	--	--	--	--	--	--	--	--	--	--
Landrace	DTS	Veg/FT	PC3	--	--	1	408.143	16.6943	4.4831e-05	0.0026	--	--	--	--	--	--	--	--	--	--	--	--	--	--	--	--
Landrace	DTS	Veg/FT	PC4	--	--	1	444.49	18.181	2.0582e-05	0.00283	--	--	--	--	--	--	--	--	--	--	--	--	--	--	--	--
Landrace	DTS	Veg/FT	PC5	--	--	1	53.2284	2.1772	0.14015	0.00033913	--	--	--	--	--	--	--	--	--	--	--	--	--	--	--	--
Landrace	DTS	Veg/FT	PC6	--	--	1	878.225	35.922	2.2474e-09	0.0056	--	--	--	--	--	--	--	--	--	--	--	--	--	--	--	--
Landrace	DTS	Veg/FT	PC7	--	--	1	135.919	5.55947	0.01843	0.00086596	--	--	--	--	--	--	--	--	--	--	--	--	--	--	--	--
Landrace	DTS	Veg/FT	PC8	--	--	1	283.67	11.603	0.00066539	0.00181	--	--	--	--	--	--	--	--	--	--	--	--	--	--	--	--
Landrace	DTS	Veg/FT	PC9	--	--	1	509.095	20.8235	5.1972e-06	0.00324	--	--	--	--	--	--	--	--	--	--	--	--	--	--	--	--
Landrace	DTS	Veg/FT	PC10	--	--	1	0.47208	0.01931	0.88949	3.0077e-06	--	--	--	--	--	--	--	--	--	--	--	--	--	--	--	--
Landrace	DTS	Veg/FT	PC11	--	--	1	907.587	37.123	1.2209e-09	0.00578	--	--	--	--	--	--	--	--	--	--	--	--	--	--	--	--
Landrace	DTS	Veg/FT	PC12	--	--	1	527.274	21.5671	3.5337e-06	0.00336	--	--	--	--	--	--	--	--	--	--	--	--	--	--	--	--
Landrace	DTS	Veg/FT	PC13	--	--	1	1875.34	76.7069	2.9489e-18	0.01195	--	--	--	--	--	--	--	--	--	--	--	--	--	--	--	--
Landrace	DTS	Veg/FT	PC14	--	--	1	785.97	32.1485	1.5359e-08	0.00501	--	--	--	--	--	--	--	--	--	--	--	--	--	--	--	--
Landrace	DTS	Veg/FT	PC15	--	--	1	934.317	38.2163	7.0095e-10	0.00595	--	--	--	--	--	--	--	--	--	--	--	--	--	--	--	--
Landrace	DTS	Veg/FT	PC16	--	--	1	70.5591	2.88608	0.08943	0.00044955	--	--	--	--	--	--	--	--	--	--	--	--	--	--	--	--
Landrace	DTS	Veg/FT	PC17	--	--	1	0.92908	0.038	0.84545	5.9194e-06	--	--	--	--	--	--	--	--	--	--	--	--	--	--	--	--
Landrace	DTS	Veg/FT	PC18	--	--	1	438.273	17.9267	2.3508e-05	0.00279	--	--	--	--	--	--	--	--	--	--	--	--	--	--	--	--
Landrace	DTS	Veg/FT	PC19	--	--	1	116.346	4.75889	0.02921	0.00074126	--	--	--	--	--	--	--	--	--	--	--	--	--	--	--	--
Landrace	DTS	Veg/FT	PC20	--	--	1	12.1118	0.49541	0.48157	7.7166e-05	--	--	--	--	--	--	--	--	--	--	--	--	--	--	--	--
Landrace	DTS	Veg/FT	PC21	--	--	1	0.26091	0.01067	0.91773	1.6623e-06	--	--	--	--	--	--	--	--	--	--	--	--	--	--	--	--
Landrace	DTS	Veg/FT	PC22	--	--	1	481.047	19.6763	9.4364e-06	0.00306	--	--	--	--	--	--	--	--	--	--	--	--	--	--	--	--
Landrace	DTS	Veg/FT	PC23	--	--	1	297.372	12.1634	0.00049296	0.00189	--	--	--	--	--	--	--	--	--	--	--	--	--	--	--	--
Landrace	DTS	Veg/FT	PC24	--	--	1	5.46254	0.22343	0.63646	3.4803e-05	--	--	--	--	--	--	--	--	--	--	--	--	--	--	--	--
Landrace	DTS	Veg/FT	PC25	--	--	1	23.4094	0.95752	0.32788	0.00014915	--	--	--	--	--	--	--	--	--	--	--	--	--	--	--	--
Landrace	DTS	Veg/FT	PC26	--	--	1	179.379	7.33715	0.00679	0.00114	--	--	--	--	--	--	--	--	--	--	--	--	--	--	--	--
Landrace	DTS	Veg/FT	PC27	--	--	1	526.825	21.5487	3.5675e-06	0.00336	--	--	--	--	--	--	--	--	--	--	--	--	--	--	--	--
Landrace	DTS	Veg/FT	PC28	--	--	1	22.4123	0.91673	0.3384	0.00014279	--	--	--	--	--	--	--	--	--	--	--	--	--	--	--	--
Landrace	DTS	Veg/FT	PC29	--	--	1	230.399	9.42401	0.00216	0.00147	--	--	--	--	--	--	--	--	--	--	--	--	--	--	--	--
Landrace	DTS	Veg/FT	PC30	--	--	1	22.5975	0.92431	0.33641	0.00014397	--	--	--	--	--	--	--	--	--	--	--	--	--	--	--	--
Landrace	DTS	Veg/FT	PC31	--	--	1	178.655	7.30752	0.0069	0.00114	--	--	--	--	--	--	--	--	--	--	--	--	--	--	--	--
Landrace	DTS	Veg/FT	PC32	--	--	1	40.7206	1.66559	0.19693	0.00025944	--	--	--	--	--	--	--	--	--	--	--	--	--	--	--	--
Landrace	DTS	Veg/FT	PC33	--	--	1	663.417	27.1357	1.9986e-07	0.00423	--	--	--	--	--	--	--	--	--	--	--	--	--	--	--	--
Landrace	DTS	Veg/FT	PC34	--	--	1	63.6319	2.60273	0.10676	0.00040541	--	--	--	--	--	--	--	--	--	--	--	--	--	--	--	--
Landrace	DTS	Veg/FT	PC35	--	--	1	81.0402	3.31479	0.06874	0.00051632	--	--	--	--	--	--	--	--	--	--	--	--	--	--	--	--
Landrace	DTS	Veg/FT	PC36	--	--	1	20.9806	0.85817	0.35431	0.00013367	--	--	--	--	--	--	--	--	--	--	--	--	--	--	--	--
Landrace	DTS	Veg/FT	PC37	--	--	1	34.0324	1.39203	0.23814	0.00021683	--	--	--	--	--	--	--	--	--	--	--	--	--	--	--	--
Landrace	DTS	Veg/FT	PC38	--	--	1	20.4953	0.83832	0.35994	0.00013058	--	--	--	--	--	--	--	--	--	--	--	--	--	--	--	--
Landrace	DTS	Veg/FT	PC39	--	--	1	7.55528	0.30903	0.57831	4.8136e-05	--	--	--	--	--	--	--	--	--	--	--	--	--	--	--	--
Landrace	DTS	Veg/FT	PC40	--	--	1	36.3085	1.48512	0.22305	0.00023133	--	--	--	--	--	--	--	--	--	--	--	--	--	--	--	--
Landrace	DTS	Veg/FT	PC41	--	--	1	134.418	5.49811	0.01909	0.0008564	--	--	--	--	--	--	--	--	--	--	--	--	--	--	--	--
Landrace	DTS	Veg/FT	PC42	--	--	1	556.615	22.7672	1.8982e-06	0.00355	--	--	--	--	--	--	--	--	--	--	--	--	--	--	--	--
Landrace	DTS	Veg/FT	PC43	--	--	1	115.744	4.73429	0.02963	0.00073743	--	--	--	--	--	--	--	--	--	--	--	--	--	--	--	--
Landrace	DTS	Veg/FT	PC44	--	--	1	0.32043	0.01311	0.90886	2.0415e-06	--	--	--	--	--	--	--	--	--	--	--	--	--	--	--	--
Landrace	DTS	Veg/FT	PC45	--	--	1	146.455	5.99043	0.01443	0.00093309	--	--	--	--	--	--	--	--	--	--	--	--	--	--	--	--
Landrace	DTS	Veg/FT	PC46	--	--	1	7.22531	0.29554	0.58673	4.6034e-05	--	--	--	--	--	--	--	--	--	--	--	--	--	--	--	--
Landrace	DTS	Veg/FT	PC47	--	--	1	299.052	12.2321	0.00047518	0.00191	--	--	--	--	--	--	--	--	--	--	--	--	--	--	--	--
Landrace	DTS	Veg/FT	PC48	--	--	1	0.55282	0.02261	0.88048	3.5221e-06	--	--	--	--	--	--	--	--	--	--	--	--	--	--	--	--
Landrace	DTS	Veg/FT	PC49	--	--	1	31.1713	1.275	0.2589	0.0001986	--	--	--	--	--	--	--	--	--	--	--	--	--	--	--	--
Landrace	DTS	Veg/FT	PC50	--	--	1	110.671	4.52679	0.03343	0.00070511	--	--	--	--	--	--	--	--	--	--	--	--	--	--	--	--
Landrace	DTS	Veg/FT	Error	--	--	3753	24.4481	--	--	--	--	--	--	--	--	--	--	--	--	--	--	--	--	--	--	--
Landrace	ED	Rep	S1_61638611	1	61638611	2	231.353	25.36	1.1785e-11	0.00894	0.31015	1.49973	0.43245	3.93898	0.0595246	4379	0.0787386	0.38074	4.8355	T/C	3548	282	549	19	0.127084	0.115385
Landrace	ED	Rep	S1_248851105	1	248851105	2	170.496	18.689	8.5068e-09	0.00659	7.43348	8.75147	0.43245	3.93898	0.0594568	4389	1.88716	2.22176	1.1773	G/A	4232	10	147	9	0.0190248	0.025
Landrace	ED	Rep	S5_98552559	5	98552559	2	177.724	19.4813	3.8875e-09	0.00687	1.18868	0.47752	0.43245	3.93898	0.0613596	4121	0.301773	0.121229	0.401723	C/T	3224	137	760	277	0.125455	0.131579
Landrace	ED	Rep	S5_191221121	5	191221121	2	325.987	35.7332	4.4603e-16	0.0126	4.32941	4.60045	0.43245	3.93898	0.0609761	4173	1.09912	1.16793	1.0626	G/T	3968	33	172	225	0.0285167	0.0394737
Landrace	ED	Rep	S8_168507635	8	168507635	2	177.551	19.4624	3.9609e-09	0.00686	2.1321	2.65635	0.43245	3.93898	0.0600201	4307	0.541282	0.674375	1.24588	G/A	4156	33	118	91	0.0213606	0.0384615
Landrace	ED	Rep	S9_4247221	9	4247221	2	161.59	17.7128	2.2339e-08	0.00625	0.82926	0.24334	0.43245	3.93898	0.0643834	3743	0.210526	0.0617774	0.293442	T/G	1724	629	1390	655	0.353727	0.378378
Landrace	ED	Rep	mean	--	--	1	11.4095	1.25067	0.26351	0.0002205	--	--	--	--	--	--	--	--	--	--	--	--	--	--	--	--
Landrace	ED	Rep	Tire_track	--	--	1	104.515	11.4565	0.0007209	0.00202	--	--	--	--	--	--	--	--	--	--	--	--	--	--	--	--
Landrace	ED	Rep	Year	--	--	1	875.693	95.9898	2.3474e-22	0.01692	--	--	--	--	--	--	--	--	--	--	--	--	--	--	--	--
Landrace	ED	Rep	F_est	--	--	1	2477.95	271.622	1.1313e-58	0.04789	--	--	--	--	--	--	--	--	--	--	--	--	--	--	--	--
Landrace	ED	Rep	F_est_Year	--	--	1	21.4968	2.35638	0.12487	0.00041544	--	--	--	--	--	--	--	--	--	--	--	--	--	--	--	--
Landrace	ED	Rep	Shading	--	--	1	500.868	54.903	1.6058e-13	0.00968	--	--	--	--	--	--	--	--	--	--	--	--	--	--	--	--
Landrace	ED	Rep	x1_1	--	--	1	70.7359	7.75377	0.00539	0.00137	--	--	--	--	--	--	--	--	--	--	--	--	--	--	--	--
Landrace	ED	Rep	x1_2	--	--	1	0.20777	0.02278	0.88005	4.0154e-06	--	--	--	--	--	--	--	--	--	--	--	--	--	--	--	--
Landrace	ED	Rep	x1_3	--	--	1	38.8919	4.26317	0.03903	0.00075161	--	--	--	--	--	--	--	--	--	--	--	--	--	--	--	--
Landrace	ED	Rep	x1_4	--	--	1	15.4622	1.6949	0.19305	0.00029882	--	--	--	--	--	--	--	--	--	--	--	--	--	--	--	--
Landrace	ED	Rep	x2_1	--	--	1	3.05285	0.33464	0.56298	5.8999e-05	--	--	--	--	--	--	--	--	--	--	--	--	--	--	--	--
Landrace	ED	Rep	x2_2	--	--	1	30.809	3.37715	0.0662	0.00059541	--	--	--	--	--	--	--	--	--	--	--	--	--	--	--	--
Landrace	ED	Rep	x2_3	--	--	1	123.899	13.5812	0.00023218	0.00239	--	--	--	--	--	--	--	--	--	--	--	--	--	--	--	--
Landrace	ED	Rep	x2_4	--	--	1	0.78117	0.08563	0.76983	1.5097e-05	--	--	--	--	--	--	--	--	--	--	--	--	--	--	--	--
Landrace	ED	Rep	y1_1	--	--	1	2.48282	0.27216	0.60192	4.7982e-05	--	--	--	--	--	--	--	--	--	--	--	--	--	--	--	--
Landrace	ED	Rep	y1_2	--	--	1	7.27243	0.79717	0.37201	0.00014054	--	--	--	--	--	--	--	--	--	--	--	--	--	--	--	--
Landrace	ED	Rep	y1_3	--	--	1	6.22184	0.68201	0.40896	0.00012024	--	--	--	--	--	--	--	--	--	--	--	--	--	--	--	--
Landrace	ED	Rep	y1_4	--	--	1	9.7626e-05	1.0701e-05	0.99739	1.8867e-09	--	--	--	--	--	--	--	--	--	--	--	--	--	--	--	--
Landrace	ED	Rep	y2_1	--	--	1	24.2903	2.6626	0.10283	0.00046943	--	--	--	--	--	--	--	--	--	--	--	--	--	--	--	--
Landrace	ED	Rep	y2_2	--	--	1	106.128	11.6333	0.00065571	0.00205	--	--	--	--	--	--	--	--	--	--	--	--	--	--	--	--
Landrace	ED	Rep	y2_3	--	--	1	12.2922	1.34742	0.24581	0.00023756	--	--	--	--	--	--	--	--	--	--	--	--	--	--	--	--
Landrace	ED	Rep	y2_4	--	--	1	0.27409	0.03004	0.8624	5.297e-06	--	--	--	--	--	--	--	--	--	--	--	--	--	--	--	--
Landrace	ED	Rep	PC1	--	--	1	352.092	38.5948	5.8778e-10	0.0068	--	--	--	--	--	--	--	--	--	--	--	--	--	--	--	--
Landrace	ED	Rep	PC2	--	--	1	294.875	32.3229	1.421e-08	0.0057	--	--	--	--	--	--	--	--	--	--	--	--	--	--	--	--
Landrace	ED	Rep	PC3	--	--	1	118.258	12.963	0.00032246	0.00229	--	--	--	--	--	--	--	--	--	--	--	--	--	--	--	--
Landrace	ED	Rep	PC4	--	--	1	364.786	39.9862	2.9068e-10	0.00705	--	--	--	--	--	--	--	--	--	--	--	--	--	--	--	--
Landrace	ED	Rep	PC5	--	--	1	927.114	101.626	1.4824e-23	0.01792	--	--	--	--	--	--	--	--	--	--	--	--	--	--	--	--
Landrace	ED	Rep	PC6	--	--	1	54.8058	6.00758	0.0143	0.00106	--	--	--	--	--	--	--	--	--	--	--	--	--	--	--	--
Landrace	ED	Rep	PC7	--	--	1	0.48343	0.05299	0.81795	9.3427e-06	--	--	--	--	--	--	--	--	--	--	--	--	--	--	--	--
Landrace	ED	Rep	PC8	--	--	1	1357.95	148.853	1.6499e-33	0.02624	--	--	--	--	--	--	--	--	--	--	--	--	--	--	--	--
Landrace	ED	Rep	PC9	--	--	1	0.56016	0.0614	0.80431	1.0825e-05	--	--	--	--	--	--	--	--	--	--	--	--	--	--	--	--
Landrace	ED	Rep	PC10	--	--	1	406.123	44.5174	2.9518e-11	0.00785	--	--	--	--	--	--	--	--	--	--	--	--	--	--	--	--
Landrace	ED	Rep	PC11	--	--	1	268.055	29.383	6.3731e-08	0.00518	--	--	--	--	--	--	--	--	--	--	--	--	--	--	--	--
Landrace	ED	Rep	PC12	--	--	1	14.9102	1.6344	0.20119	0.00028815	--	--	--	--	--	--	--	--	--	--	--	--	--	--	--	--
Landrace	ED	Rep	PC13	--	--	1	473.371	51.8889	7.2655e-13	0.00915	--	--	--	--	--	--	--	--	--	--	--	--	--	--	--	--
Landrace	ED	Rep	PC14	--	--	1	700.679	76.8055	2.9831e-18	0.01354	--	--	--	--	--	--	--	--	--	--	--	--	--	--	--	--
Landrace	ED	Rep	PC15	--	--	1	1112.68	121.967	7.2986e-28	0.0215	--	--	--	--	--	--	--	--	--	--	--	--	--	--	--	--
Landrace	ED	Rep	PC16	--	--	1	632.446	69.3261	1.2142e-16	0.01222	--	--	--	--	--	--	--	--	--	--	--	--	--	--	--	--
Landrace	ED	Rep	PC17	--	--	1	2.35918	0.2586	0.61112	4.5593e-05	--	--	--	--	--	--	--	--	--	--	--	--	--	--	--	--
Landrace	ED	Rep	PC18	--	--	1	4.1003	0.44946	0.50264	7.9241e-05	--	--	--	--	--	--	--	--	--	--	--	--	--	--	--	--
Landrace	ED	Rep	PC19	--	--	1	22.8147	2.50085	0.11388	0.00044091	--	--	--	--	--	--	--	--	--	--	--	--	--	--	--	--
Landrace	ED	Rep	PC20	--	--	1	138.736	15.2076	9.8262e-05	0.00268	--	--	--	--	--	--	--	--	--	--	--	--	--	--	--	--
Landrace	ED	Rep	PC21	--	--	1	7.17308	0.78628	0.37529	0.00013862	--	--	--	--	--	--	--	--	--	--	--	--	--	--	--	--
Landrace	ED	Rep	PC22	--	--	1	43.8125	4.80254	0.02849	0.00084671	--	--	--	--	--	--	--	--	--	--	--	--	--	--	--	--
Landrace	ED	Rep	PC23	--	--	1	54.2805	5.94999	0.01477	0.00105	--	--	--	--	--	--	--	--	--	--	--	--	--	--	--	--
Landrace	ED	Rep	PC24	--	--	1	444.982	48.7771	3.4627e-12	0.0086	--	--	--	--	--	--	--	--	--	--	--	--	--	--	--	--
Landrace	ED	Rep	PC25	--	--	1	414.467	45.4321	1.8621e-11	0.00801	--	--	--	--	--	--	--	--	--	--	--	--	--	--	--	--
Landrace	ED	Rep	PC26	--	--	1	6.36612	0.69783	0.40358	0.00012303	--	--	--	--	--	--	--	--	--	--	--	--	--	--	--	--
Landrace	ED	Rep	PC27	--	--	1	32.1863	3.52813	0.06043	0.00062202	--	--	--	--	--	--	--	--	--	--	--	--	--	--	--	--
Landrace	ED	Rep	PC28	--	--	1	6.95461	0.76233	0.38266	0.0001344	--	--	--	--	--	--	--	--	--	--	--	--	--	--	--	--
Landrace	ED	Rep	PC29	--	--	1	73.0405	8.00639	0.00469	0.00141	--	--	--	--	--	--	--	--	--	--	--	--	--	--	--	--
Landrace	ED	Rep	PC30	--	--	1	4.79239	0.52532	0.46863	9.2616e-05	--	--	--	--	--	--	--	--	--	--	--	--	--	--	--	--
Landrace	ED	Rep	PC31	--	--	1	227.875	24.9787	6.103e-07	0.0044	--	--	--	--	--	--	--	--	--	--	--	--	--	--	--	--
Landrace	ED	Rep	PC32	--	--	1	114.139	12.5115	0.00041012	0.00221	--	--	--	--	--	--	--	--	--	--	--	--	--	--	--	--
Landrace	ED	Rep	PC33	--	--	1	93.9942	10.3032	0.00134	0.00182	--	--	--	--	--	--	--	--	--	--	--	--	--	--	--	--
Landrace	ED	Rep	PC34	--	--	1	0.20854	0.02286	0.87983	4.0301e-06	--	--	--	--	--	--	--	--	--	--	--	--	--	--	--	--
Landrace	ED	Rep	PC35	--	--	1	5.75532	0.63087	0.42709	0.00011123	--	--	--	--	--	--	--	--	--	--	--	--	--	--	--	--
Landrace	ED	Rep	PC36	--	--	1	38.8428	4.25779	0.03915	0.00075067	--	--	--	--	--	--	--	--	--	--	--	--	--	--	--	--
Landrace	ED	Rep	PC37	--	--	1	35.2688	3.86602	0.04936	0.0006816	--	--	--	--	--	--	--	--	--	--	--	--	--	--	--	--
Landrace	ED	Rep	PC38	--	--	1	1.41976	0.15563	0.69324	2.7438e-05	--	--	--	--	--	--	--	--	--	--	--	--	--	--	--	--
Landrace	ED	Rep	PC39	--	--	1	125.685	13.777	0.00020929	0.00243	--	--	--	--	--	--	--	--	--	--	--	--	--	--	--	--
Landrace	ED	Rep	PC40	--	--	1	115.37	12.6463	0.00038167	0.00223	--	--	--	--	--	--	--	--	--	--	--	--	--	--	--	--
Landrace	ED	Rep	PC41	--	--	1	23.4892	2.57479	0.10868	0.00045395	--	--	--	--	--	--	--	--	--	--	--	--	--	--	--	--
Landrace	ED	Rep	PC42	--	--	1	0.37015	0.04057	0.84037	7.1534e-06	--	--	--	--	--	--	--	--	--	--	--	--	--	--	--	--
Landrace	ED	Rep	PC43	--	--	1	10.179	1.11577	0.29091	0.00019672	--	--	--	--	--	--	--	--	--	--	--	--	--	--	--	--
Landrace	ED	Rep	PC44	--	--	1	0.99115	0.10865	0.74171	1.9155e-05	--	--	--	--	--	--	--	--	--	--	--	--	--	--	--	--
Landrace	ED	Rep	PC45	--	--	1	0.60661	0.06649	0.79653	1.1723e-05	--	--	--	--	--	--	--	--	--	--	--	--	--	--	--	--
Landrace	ED	Rep	PC46	--	--	1	25.7016	2.81729	0.09335	0.0004967	--	--	--	--	--	--	--	--	--	--	--	--	--	--	--	--
Landrace	ED	Rep	PC47	--	--	1	50.8289	5.57165	0.01831	0.00098231	--	--	--	--	--	--	--	--	--	--	--	--	--	--	--	--
Landrace	ED	Rep	PC48	--	--	1	3.03021	0.33216	0.56443	5.8561e-05	--	--	--	--	--	--	--	--	--	--	--	--	--	--	--	--
Landrace	ED	Rep	PC49	--	--	1	13.3913	1.46789	0.22577	0.0002588	--	--	--	--	--	--	--	--	--	--	--	--	--	--	--	--
Landrace	ED	Rep	PC50	--	--	1	0.43396	0.04757	0.82736	8.3867e-06	--	--	--	--	--	--	--	--	--	--	--	--	--	--	--	--
Landrace	ED	Rep	Error	--	--	3251	9.12278	--	--	--	--	--	--	--	--	--	--	--	--	--	--	--	--	--	--	--
Landrace	EILN	Rep	S1_7410197	1	7410197	2	1.58893	18.6275	9.0739e-09	0.00795	-0.15646	-0.20175	0.33598	0.351281	0.00548742	4098	0.445399	0.574327	1.28947	G/A	3617	47	434	300	0.0644217	0.0526316
Landrace	EILN	Rep	S1_72102842	1	72102842	2	2.49867	29.2927	2.4863e-13	0.01251	-0.28489	-0.2769	0.33598	0.351281	0.00534148	4325	0.811004	0.788258	0.971954	G/T	3765	49	511	73	0.0704046	0.0897436
Landrace	EILN	Rep	S1_128735064	1	128735064	2	2.28403	26.7764	2.9458e-12	0.01143	-0.76357	-0.65374	0.33598	0.351281	0.0053206	4359	2.17367	1.86102	0.856162	C/A	4174	10	175	39	0.0223675	0.025
Landrace	EILN	Rep	S2_19706667	2	19706667	2	1.41102	16.5419	7.1375e-08	0.00706	-0.19352	-0.13082	0.33598	0.351281	0.00530481	4385	0.550898	0.372409	0.676002	T/G	3634	69	682	13	0.0935006	0.075
Landrace	EILN	Rep	S2_24608882	2	24608882	2	2.12286	24.887	1.8902e-11	0.01063	0.23039	0.09394	0.33598	0.351281	0.00570003	3798	0.655857	0.267421	0.407743	G/A	3490	52	256	600	0.0473934	0.0555556
Landrace	EILN	Rep	S2_128857743	2	128857743	2	1.60298	18.7923	7.7105e-09	0.00802	-0.17908	-0.094115	0.33598	0.351281	0.00573028	3758	0.509792	0.26792	0.525547	C/G	3261	62	435	640	0.0743747	0.0810811
Landrace	EILN	Rep	S2_195692431	2	195692431	2	2.24057	26.2669	4.8617e-12	0.01122	-0.28416	-0.27281	0.33598	0.351281	0.00554247	4017	0.808926	0.776615	0.960058	G/A	3623	38	356	381	0.0537715	0.0526316
Landrace	EILN	Rep	S3_203393946	3	203393946	2	3.14511	36.8711	1.4867e-16	0.01574	-0.42861	-0.45366	0.33598	0.351281	0.00563947	3880	1.22014	1.29145	1.05844	A/G	3491	25	364	518	0.0533505	0.0405405
Landrace	EILN	Rep	S5_196499480	5	196499480	2	1.76576	20.7005	1.1712e-09	0.00884	-0.15863	-0.0808	0.33598	0.351281	0.00569553	3804	0.451576	0.230015	0.509361	G/A	3335	75	394	594	0.0715037	0.0833333
Landrace	EILN	Rep	S6_104889023	6	104889023	2	1.29998	15.2401	2.5895e-07	0.00651	-0.31766	-0.32108	0.33598	0.351281	0.00530905	4378	0.904291	0.914027	1.01077	G/T	4028	17	333	20	0.0419141	0.0375
Landrace	EILN	Rep	S6_132033838	6	132033838	2	1.45149	17.0163	4.4635e-08	0.00727	-0.24981	-0.2255	0.33598	0.351281	0.00567839	3827	0.711141	0.641937	0.902686	A/G	3393	32	402	571	0.0608832	0.0694444
Landrace	EILN	Rep	S8_160608498	8	160608498	2	4.94752	58.0014	1.8385e-25	0.02476	-0.51185	-0.42195	0.33598	0.351281	0.00530118	4391	1.4571	1.20118	0.824363	A/C	4145	30	216	7	0.0314279	0.025
Landrace	EILN	Rep	S9_156933255	9	156933255	2	1.26332	14.8103	3.9639e-07	0.00632	-0.11133	-0.10356	0.33598	0.351281	0.00554385	4015	0.316926	0.294807	0.930207	C/T	3213	119	683	383	0.114695	0.0921053
Landrace	EILN	Rep	mean	--	--	1	41.7391	489.321	6.9391e-101	0.10446	--	--	--	--	--	--	--	--	--	--	--	--	--	--	--	--
Landrace	EILN	Rep	Tire_track	--	--	1	0.00213	0.02499	0.87441	5.3341e-06	--	--	--	--	--	--	--	--	--	--	--	--	--	--	--	--
Landrace	EILN	Rep	Year	--	--	1	0.09087	1.06533	0.30208	0.00022743	--	--	--	--	--	--	--	--	--	--	--	--	--	--	--	--
Landrace	EILN	Rep	F_est	--	--	1	3.06465	35.9279	2.2802e-09	0.00767	--	--	--	--	--	--	--	--	--	--	--	--	--	--	--	--
Landrace	EILN	Rep	F_est_Year	--	--	1	0.7113	8.33883	0.00391	0.00178	--	--	--	--	--	--	--	--	--	--	--	--	--	--	--	--
Landrace	EILN	Rep	Shading	--	--	1	0.32799	3.84511	0.04998	0.00082087	--	--	--	--	--	--	--	--	--	--	--	--	--	--	--	--
Landrace	EILN	Rep	x1_1	--	--	1	1.0019	11.7456	0.0006177	0.00251	--	--	--	--	--	--	--	--	--	--	--	--	--	--	--	--
Landrace	EILN	Rep	x1_2	--	--	1	0.5838	6.84408	0.00894	0.00146	--	--	--	--	--	--	--	--	--	--	--	--	--	--	--	--
Landrace	EILN	Rep	x1_3	--	--	1	1.01146	11.8576	0.00058178	0.00253	--	--	--	--	--	--	--	--	--	--	--	--	--	--	--	--
Landrace	EILN	Rep	x1_4	--	--	1	0.01537	0.18018	0.67125	3.8465e-05	--	--	--	--	--	--	--	--	--	--	--	--	--	--	--	--
Landrace	EILN	Rep	x2_1	--	--	1	0.1134	1.32944	0.24899	0.00028381	--	--	--	--	--	--	--	--	--	--	--	--	--	--	--	--
Landrace	EILN	Rep	x2_2	--	--	1	0.09679	1.1347	0.28686	0.00024224	--	--	--	--	--	--	--	--	--	--	--	--	--	--	--	--
Landrace	EILN	Rep	x2_3	--	--	1	0.38186	4.47666	0.03444	0.00095569	--	--	--	--	--	--	--	--	--	--	--	--	--	--	--	--
Landrace	EILN	Rep	x2_4	--	--	1	0.02642	0.30967	0.57792	6.611e-05	--	--	--	--	--	--	--	--	--	--	--	--	--	--	--	--
Landrace	EILN	Rep	y1_1	--	--	1	0.11551	1.35418	0.24464	0.00028909	--	--	--	--	--	--	--	--	--	--	--	--	--	--	--	--
Landrace	EILN	Rep	y1_2	--	--	1	0.37238	4.36559	0.03675	0.00093198	--	--	--	--	--	--	--	--	--	--	--	--	--	--	--	--
Landrace	EILN	Rep	y1_3	--	--	1	0.01051	0.12316	0.72565	2.6294e-05	--	--	--	--	--	--	--	--	--	--	--	--	--	--	--	--
Landrace	EILN	Rep	y1_4	--	--	1	0.00261	0.03055	0.86125	6.5228e-06	--	--	--	--	--	--	--	--	--	--	--	--	--	--	--	--
Landrace	EILN	Rep	y2_1	--	--	1	0.00021778	0.00255	0.9597	5.4504e-07	--	--	--	--	--	--	--	--	--	--	--	--	--	--	--	--
Landrace	EILN	Rep	y2_2	--	--	1	0.12009	1.40783	0.23551	0.00030055	--	--	--	--	--	--	--	--	--	--	--	--	--	--	--	--
Landrace	EILN	Rep	y2_3	--	--	1	0.01374	0.16112	0.68815	3.4397e-05	--	--	--	--	--	--	--	--	--	--	--	--	--	--	--	--
Landrace	EILN	Rep	y2_4	--	--	1	0.13265	1.55508	0.21248	0.00033198	--	--	--	--	--	--	--	--	--	--	--	--	--	--	--	--
Landrace	EILN	Rep	PC1	--	--	1	0.0634	0.74323	0.38869	0.00015867	--	--	--	--	--	--	--	--	--	--	--	--	--	--	--	--
Landrace	EILN	Rep	PC2	--	--	1	0.40665	4.76725	0.02908	0.00102	--	--	--	--	--	--	--	--	--	--	--	--	--	--	--	--
Landrace	EILN	Rep	PC3	--	--	1	0.38901	4.56046	0.0328	0.00097358	--	--	--	--	--	--	--	--	--	--	--	--	--	--	--	--
Landrace	EILN	Rep	PC4	--	--	1	0.02251	0.26391	0.60748	5.6341e-05	--	--	--	--	--	--	--	--	--	--	--	--	--	--	--	--
Landrace	EILN	Rep	PC5	--	--	1	1.89185	22.1788	2.5917e-06	0.00473	--	--	--	--	--	--	--	--	--	--	--	--	--	--	--	--
Landrace	EILN	Rep	PC6	--	--	1	0.59075	6.92553	0.00854	0.00148	--	--	--	--	--	--	--	--	--	--	--	--	--	--	--	--
Landrace	EILN	Rep	PC7	--	--	1	5.01564	58.7999	2.312e-14	0.01255	--	--	--	--	--	--	--	--	--	--	--	--	--	--	--	--
Landrace	EILN	Rep	PC8	--	--	1	1.94281	22.7762	1.9032e-06	0.00486	--	--	--	--	--	--	--	--	--	--	--	--	--	--	--	--
Landrace	EILN	Rep	PC9	--	--	1	0.7393	8.667	0.00326	0.00185	--	--	--	--	--	--	--	--	--	--	--	--	--	--	--	--
Landrace	EILN	Rep	PC10	--	--	1	0.51812	6.0741	0.01377	0.0013	--	--	--	--	--	--	--	--	--	--	--	--	--	--	--	--
Landrace	EILN	Rep	PC11	--	--	1	0.7616	8.92852	0.00283	0.00191	--	--	--	--	--	--	--	--	--	--	--	--	--	--	--	--
Landrace	EILN	Rep	PC12	--	--	1	0.23487	2.75342	0.09715	0.00058781	--	--	--	--	--	--	--	--	--	--	--	--	--	--	--	--
Landrace	EILN	Rep	PC13	--	--	1	1.84253	21.6006	3.4957e-06	0.00461	--	--	--	--	--	--	--	--	--	--	--	--	--	--	--	--
Landrace	EILN	Rep	PC14	--	--	1	0.00039545	0.00464	0.94572	9.8971e-07	--	--	--	--	--	--	--	--	--	--	--	--	--	--	--	--
Landrace	EILN	Rep	PC15	--	--	1	2.51193	29.4482	6.1794e-08	0.00629	--	--	--	--	--	--	--	--	--	--	--	--	--	--	--	--
Landrace	EILN	Rep	PC16	--	--	1	1.05935	12.4192	0.00043102	0.00265	--	--	--	--	--	--	--	--	--	--	--	--	--	--	--	--
Landrace	EILN	Rep	PC17	--	--	1	0.20914	2.45178	0.11749	0.00052341	--	--	--	--	--	--	--	--	--	--	--	--	--	--	--	--
Landrace	EILN	Rep	PC18	--	--	1	0.37895	4.44258	0.03513	0.00094842	--	--	--	--	--	--	--	--	--	--	--	--	--	--	--	--
Landrace	EILN	Rep	PC19	--	--	1	0.21671	2.54051	0.11106	0.00054236	--	--	--	--	--	--	--	--	--	--	--	--	--	--	--	--
Landrace	EILN	Rep	PC20	--	--	1	0.24935	2.92325	0.08741	0.00062406	--	--	--	--	--	--	--	--	--	--	--	--	--	--	--	--
Landrace	EILN	Rep	PC21	--	--	1	0.36425	4.27027	0.03887	0.00091163	--	--	--	--	--	--	--	--	--	--	--	--	--	--	--	--
Landrace	EILN	Rep	PC22	--	--	1	0.52539	6.15926	0.01312	0.00131	--	--	--	--	--	--	--	--	--	--	--	--	--	--	--	--
Landrace	EILN	Rep	PC23	--	--	1	0.00241	0.02828	0.86646	6.0373e-06	--	--	--	--	--	--	--	--	--	--	--	--	--	--	--	--
Landrace	EILN	Rep	PC24	--	--	1	0.222	2.60256	0.10679	0.0005556	--	--	--	--	--	--	--	--	--	--	--	--	--	--	--	--
Landrace	EILN	Rep	PC25	--	--	1	1.1062	12.9683	0.00032172	0.00277	--	--	--	--	--	--	--	--	--	--	--	--	--	--	--	--
Landrace	EILN	Rep	PC26	--	--	1	3.06251	35.9028	2.3095e-09	0.00766	--	--	--	--	--	--	--	--	--	--	--	--	--	--	--	--
Landrace	EILN	Rep	PC27	--	--	1	0.55614	6.51979	0.01071	0.00139	--	--	--	--	--	--	--	--	--	--	--	--	--	--	--	--
Landrace	EILN	Rep	PC28	--	--	1	0.6708	7.86404	0.00507	0.00168	--	--	--	--	--	--	--	--	--	--	--	--	--	--	--	--
Landrace	EILN	Rep	PC29	--	--	1	0.21725	2.54685	0.11061	0.00054371	--	--	--	--	--	--	--	--	--	--	--	--	--	--	--	--
Landrace	EILN	Rep	PC30	--	--	1	0.60891	7.13839	0.00758	0.00152	--	--	--	--	--	--	--	--	--	--	--	--	--	--	--	--
Landrace	EILN	Rep	PC31	--	--	1	0.01789	0.20977	0.64698	4.4782e-05	--	--	--	--	--	--	--	--	--	--	--	--	--	--	--	--
Landrace	EILN	Rep	PC32	--	--	1	1.7799	20.8663	5.1143e-06	0.00445	--	--	--	--	--	--	--	--	--	--	--	--	--	--	--	--
Landrace	EILN	Rep	PC33	--	--	1	0.11447	1.342	0.24677	0.0002865	--	--	--	--	--	--	--	--	--	--	--	--	--	--	--	--
Landrace	EILN	Rep	PC34	--	--	1	1.94905	22.8493	1.8327e-06	0.00488	--	--	--	--	--	--	--	--	--	--	--	--	--	--	--	--
Landrace	EILN	Rep	PC35	--	--	1	0.01303	0.1527	0.69599	3.2599e-05	--	--	--	--	--	--	--	--	--	--	--	--	--	--	--	--
Landrace	EILN	Rep	PC36	--	--	1	0.05302	0.62154	0.43054	0.00013269	--	--	--	--	--	--	--	--	--	--	--	--	--	--	--	--
Landrace	EILN	Rep	PC37	--	--	1	0.24029	2.81704	0.09337	0.00060139	--	--	--	--	--	--	--	--	--	--	--	--	--	--	--	--
Landrace	EILN	Rep	PC38	--	--	1	0.00026811	0.00314	0.95529	6.7101e-07	--	--	--	--	--	--	--	--	--	--	--	--	--	--	--	--
Landrace	EILN	Rep	PC39	--	--	1	0.15646	1.83428	0.17572	0.00039159	--	--	--	--	--	--	--	--	--	--	--	--	--	--	--	--
Landrace	EILN	Rep	PC40	--	--	1	0.0163	0.19115	0.66199	4.0807e-05	--	--	--	--	--	--	--	--	--	--	--	--	--	--	--	--
Landrace	EILN	Rep	PC41	--	--	1	0.03691	0.43272	0.51071	9.2378e-05	--	--	--	--	--	--	--	--	--	--	--	--	--	--	--	--
Landrace	EILN	Rep	PC42	--	--	1	0.15082	1.76807	0.18372	0.00037745	--	--	--	--	--	--	--	--	--	--	--	--	--	--	--	--
Landrace	EILN	Rep	PC43	--	--	1	0.38752	4.543	0.03313	0.00096985	--	--	--	--	--	--	--	--	--	--	--	--	--	--	--	--
Landrace	EILN	Rep	PC44	--	--	1	0.52565	6.16235	0.0131	0.00132	--	--	--	--	--	--	--	--	--	--	--	--	--	--	--	--
Landrace	EILN	Rep	PC45	--	--	1	0.00118	0.01381	0.90645	2.9485e-06	--	--	--	--	--	--	--	--	--	--	--	--	--	--	--	--
Landrace	EILN	Rep	PC46	--	--	1	0.01335	0.15648	0.69245	3.3405e-05	--	--	--	--	--	--	--	--	--	--	--	--	--	--	--	--
Landrace	EILN	Rep	PC47	--	--	1	0.07285	0.85399	0.3555	0.00018231	--	--	--	--	--	--	--	--	--	--	--	--	--	--	--	--
Landrace	EILN	Rep	PC48	--	--	1	0.02787	0.32674	0.56762	6.9754e-05	--	--	--	--	--	--	--	--	--	--	--	--	--	--	--	--
Landrace	EILN	Rep	PC49	--	--	1	0.1742	2.04222	0.15309	0.00043598	--	--	--	--	--	--	--	--	--	--	--	--	--	--	--	--
Landrace	EILN	Rep	PC50	--	--	1	0.75516	8.85303	0.00295	0.00189	--	--	--	--	--	--	--	--	--	--	--	--	--	--	--	--
Landrace	EILN	Rep	Error	--	--	3140	0.0853	--	--	--	--	--	--	--	--	--	--	--	--	--	--	--	--	--	--	--
Landrace	EL	Rep	S1_44397471	1	44397471	2	26598.7	27.7872	1.0757e-12	0.00798	-15.461	-1.5542	0.52563	44.0924	0.689365	4091	0.35065	0.0352487	0.100524	C/T	3484	73	534	307	0.0831093	0.0526316
Landrace	EL	Rep	S1_86240087	1	86240087	2	16737.9	17.4858	2.7899e-08	0.00502	-5.8305	4.87804	0.52563	44.0924	0.720603	3744	0.132234	0.110632	-0.836642	T/C	1143	890	1711	654	0.466213	0.486111
Landrace	EL	Rep	S1_247139491	1	247139491	2	17695.1	18.4858	1.0374e-08	0.00531	12.4858	21.1294	0.52563	44.0924	0.720122	3749	0.283173	0.479207	1.69227	G/A	3237	52	460	649	0.0752201	0.0540541
Landrace	EL	Rep	S2_120021291	2	120021291	2	19953.4	20.8449	1.0076e-09	0.00598	9.13415	-5.3539	0.52563	44.0924	0.709141	3866	0.207159	0.121425	-0.586141	A/T	3299	49	518	532	0.0796689	0.0675676
Landrace	EL	Rep	S2_205696552	2	205696552	2	14357	14.9985	3.2762e-07	0.0043	1.0309	-7.1298	0.52563	44.0924	0.718877	3762	0.0233804	0.161701	-6.91609	G/A	2182	280	1300	636	0.247209	0.277778
Landrace	EL	Rep	S4_105127434	4	105127434	2	15781.4	16.4866	7.5017e-08	0.00473	31.104	23.6157	0.52563	44.0924	0.675711	4258	0.705427	0.535597	0.759252	C/T	3793	12	453	140	0.0560122	0.0897436
Landrace	EL	Rep	S4_222188347	4	222188347	2	29140.5	30.4426	7.9114e-14	0.00874	26.9376	31.2237	0.52563	44.0924	0.689786	4086	0.610936	0.708142	1.15911	G/A	3673	44	369	312	0.0559227	0.0810811
Landrace	EL	Rep	S5_34485743	5	34485743	2	14865.6	15.5299	1.9351e-07	0.00446	-7.7755	-4.586	0.52563	44.0924	0.72625	3686	0.176346	0.104009	0.589801	A/G	1830	494	1362	712	0.318774	0.305556
Landrace	EL	Rep	S5_40020399	5	40020399	2	15327.5	16.0124	1.1998e-07	0.0046	27.9887	33.5591	0.52563	44.0924	0.68844	4102	0.634774	0.761108	1.19902	G/A	3697	16	389	296	0.0513164	0.0526316
Landrace	EL	Rep	S6_97431794	6	97431794	2	16157.3	16.8792	5.0855e-08	0.00484	-9.3394	0.16827	0.52563	44.0924	0.667072	4369	0.211814	0.0038163	-0.0180172	T/C	3411	109	849	29	0.12211	0.1
Landrace	EL	Rep	S7_82984657	7	82984657	2	14500.8	15.1487	2.8232e-07	0.00435	-8.372	4.9234	0.52563	44.0924	0.711724	3838	0.189874	0.111661	-0.588079	C/A	3321	76	441	560	0.0772538	0.0540541
Landrace	EL	Rep	S8_158255902	8	158255902	2	18796.2	19.6361	3.3267e-09	0.00564	-1.7085	-14.217	0.52563	44.0924	0.71993	3751	0.0387482	0.322436	8.32133	G/C	2683	202	866	647	0.169288	0.138889
Landrace	EL	Rep	S10_6049206	10	6049206	2	14726.2	15.3842	2.2355e-07	0.00442	11.2822	5.7003	0.52563	44.0924	0.703344	3930	0.255877	0.129281	0.505245	T/C	3092	98	740	468	0.119084	0.135135
Landrace	EL	Rep	mean	--	--	1	5264.63	5.49986	0.01908	0.00078926	--	--	--	--	--	--	--	--	--	--	--	--	--	--	--	--
Landrace	EL	Rep	Tire_track	--	--	1	38126	39.8296	3.1368e-10	0.00572	--	--	--	--	--	--	--	--	--	--	--	--	--	--	--	--
Landrace	EL	Rep	Year	--	--	1	645064	673.886	1.7953e-135	0.09671	--	--	--	--	--	--	--	--	--	--	--	--	--	--	--	--
Landrace	EL	Rep	F_est	--	--	1	660276	689.779	2.4265e-138	0.09899	--	--	--	--	--	--	--	--	--	--	--	--	--	--	--	--
Landrace	EL	Rep	F_est_Year	--	--	1	12453.6	13.0101	0.00031437	0.00187	--	--	--	--	--	--	--	--	--	--	--	--	--	--	--	--
Landrace	EL	Rep	Shading	--	--	1	88587.3	92.5455	1.2533e-21	0.01328	--	--	--	--	--	--	--	--	--	--	--	--	--	--	--	--
Landrace	EL	Rep	x1_1	--	--	1	2335.58	2.43994	0.11838	0.00035014	--	--	--	--	--	--	--	--	--	--	--	--	--	--	--	--
Landrace	EL	Rep	x1_2	--	--	1	1351.37	1.41175	0.23485	0.00020259	--	--	--	--	--	--	--	--	--	--	--	--	--	--	--	--
Landrace	EL	Rep	x1_3	--	--	1	12347.5	12.8992	0.00033348	0.00185	--	--	--	--	--	--	--	--	--	--	--	--	--	--	--	--
Landrace	EL	Rep	x1_4	--	--	1	3130.21	3.27008	0.07064	0.00046927	--	--	--	--	--	--	--	--	--	--	--	--	--	--	--	--
Landrace	EL	Rep	x2_1	--	--	1	527.93	0.55152	0.45775	7.9146e-05	--	--	--	--	--	--	--	--	--	--	--	--	--	--	--	--
Landrace	EL	Rep	x2_2	--	--	1	313.056	0.32704	0.56744	4.6933e-05	--	--	--	--	--	--	--	--	--	--	--	--	--	--	--	--
Landrace	EL	Rep	x2_3	--	--	1	3842.22	4.01389	0.04521	0.00057601	--	--	--	--	--	--	--	--	--	--	--	--	--	--	--	--
Landrace	EL	Rep	x2_4	--	--	1	2661.86	2.7808	0.09549	0.00039906	--	--	--	--	--	--	--	--	--	--	--	--	--	--	--	--
Landrace	EL	Rep	y1_1	--	--	1	53.8641	0.05627	0.8125	8.0752e-06	--	--	--	--	--	--	--	--	--	--	--	--	--	--	--	--
Landrace	EL	Rep	y1_2	--	--	1	64.7225	0.06761	0.79486	9.703e-06	--	--	--	--	--	--	--	--	--	--	--	--	--	--	--	--
Landrace	EL	Rep	y1_3	--	--	1	2370.15	2.47605	0.11569	0.00035533	--	--	--	--	--	--	--	--	--	--	--	--	--	--	--	--
Landrace	EL	Rep	y1_4	--	--	1	445.947	0.46587	0.49494	6.6855e-05	--	--	--	--	--	--	--	--	--	--	--	--	--	--	--	--
Landrace	EL	Rep	y2_1	--	--	1	873.876	0.91292	0.33941	0.00013101	--	--	--	--	--	--	--	--	--	--	--	--	--	--	--	--
Landrace	EL	Rep	y2_2	--	--	1	2517.81	2.63031	0.10494	0.00037746	--	--	--	--	--	--	--	--	--	--	--	--	--	--	--	--
Landrace	EL	Rep	y2_3	--	--	1	1226.35	1.28115	0.25777	0.00018385	--	--	--	--	--	--	--	--	--	--	--	--	--	--	--	--
Landrace	EL	Rep	y2_4	--	--	1	1109.85	1.15944	0.28166	0.00016639	--	--	--	--	--	--	--	--	--	--	--	--	--	--	--	--
Landrace	EL	Rep	PC1	--	--	1	5536.41	5.78379	0.01623	0.00083	--	--	--	--	--	--	--	--	--	--	--	--	--	--	--	--
Landrace	EL	Rep	PC2	--	--	1	69443.9	72.5468	2.433e-17	0.01041	--	--	--	--	--	--	--	--	--	--	--	--	--	--	--	--
Landrace	EL	Rep	PC3	--	--	1	47.9141	0.05005	0.82298	7.1831e-06	--	--	--	--	--	--	--	--	--	--	--	--	--	--	--	--
Landrace	EL	Rep	PC4	--	--	1	32217.3	33.6569	7.1888e-09	0.00483	--	--	--	--	--	--	--	--	--	--	--	--	--	--	--	--
Landrace	EL	Rep	PC5	--	--	1	4474.49	4.67442	0.03069	0.0006708	--	--	--	--	--	--	--	--	--	--	--	--	--	--	--	--
Landrace	EL	Rep	PC6	--	--	1	5952.9	6.21889	0.01269	0.00089244	--	--	--	--	--	--	--	--	--	--	--	--	--	--	--	--
Landrace	EL	Rep	PC7	--	--	1	2182.85	2.28039	0.13111	0.00032725	--	--	--	--	--	--	--	--	--	--	--	--	--	--	--	--
Landrace	EL	Rep	PC8	--	--	1	176647	184.54	5.9699e-41	0.02648	--	--	--	--	--	--	--	--	--	--	--	--	--	--	--	--
Landrace	EL	Rep	PC9	--	--	1	347.143	0.36265	0.54708	5.2043e-05	--	--	--	--	--	--	--	--	--	--	--	--	--	--	--	--
Landrace	EL	Rep	PC10	--	--	1	28719.6	30.0028	4.6341e-08	0.00431	--	--	--	--	--	--	--	--	--	--	--	--	--	--	--	--
Landrace	EL	Rep	PC11	--	--	1	1330.01	1.38944	0.23858	0.00019939	--	--	--	--	--	--	--	--	--	--	--	--	--	--	--	--
Landrace	EL	Rep	PC12	--	--	1	9498.06	9.92245	0.00165	0.00142	--	--	--	--	--	--	--	--	--	--	--	--	--	--	--	--
Landrace	EL	Rep	PC13	--	--	1	4576.91	4.78141	0.02884	0.00068616	--	--	--	--	--	--	--	--	--	--	--	--	--	--	--	--
Landrace	EL	Rep	PC14	--	--	1	10441.4	10.9079	0.00096764	0.00157	--	--	--	--	--	--	--	--	--	--	--	--	--	--	--	--
Landrace	EL	Rep	PC15	--	--	1	13460.3	14.0618	0.00017991	0.00202	--	--	--	--	--	--	--	--	--	--	--	--	--	--	--	--
Landrace	EL	Rep	PC16	--	--	1	189.655	0.19813	0.65626	2.8433e-05	--	--	--	--	--	--	--	--	--	--	--	--	--	--	--	--
Landrace	EL	Rep	PC17	--	--	1	579.439	0.60533	0.43661	8.6868e-05	--	--	--	--	--	--	--	--	--	--	--	--	--	--	--	--
Landrace	EL	Rep	PC18	--	--	1	16391.3	17.1237	3.5889e-05	0.00246	--	--	--	--	--	--	--	--	--	--	--	--	--	--	--	--
Landrace	EL	Rep	PC19	--	--	1	37.0769	0.03873	0.84399	5.5585e-06	--	--	--	--	--	--	--	--	--	--	--	--	--	--	--	--
Landrace	EL	Rep	PC20	--	--	1	28495.1	29.7684	5.2242e-08	0.00427	--	--	--	--	--	--	--	--	--	--	--	--	--	--	--	--
Landrace	EL	Rep	PC21	--	--	1	603.859	0.63084	0.4271	9.0529e-05	--	--	--	--	--	--	--	--	--	--	--	--	--	--	--	--
Landrace	EL	Rep	PC22	--	--	1	541.571	0.56577	0.452	8.1191e-05	--	--	--	--	--	--	--	--	--	--	--	--	--	--	--	--
Landrace	EL	Rep	PC23	--	--	1	4353.97	4.54852	0.03302	0.00065274	--	--	--	--	--	--	--	--	--	--	--	--	--	--	--	--
Landrace	EL	Rep	PC24	--	--	1	22344.3	23.3427	1.4167e-06	0.00335	--	--	--	--	--	--	--	--	--	--	--	--	--	--	--	--
Landrace	EL	Rep	PC25	--	--	1	56929.9	59.4737	1.6252e-14	0.00853	--	--	--	--	--	--	--	--	--	--	--	--	--	--	--	--
Landrace	EL	Rep	PC26	--	--	1	14085.8	14.7152	0.00012735	0.00211	--	--	--	--	--	--	--	--	--	--	--	--	--	--	--	--
Landrace	EL	Rep	PC27	--	--	1	2555.55	2.66973	0.10237	0.00038312	--	--	--	--	--	--	--	--	--	--	--	--	--	--	--	--
Landrace	EL	Rep	PC28	--	--	1	357.151	0.37311	0.54136	5.3543e-05	--	--	--	--	--	--	--	--	--	--	--	--	--	--	--	--
Landrace	EL	Rep	PC29	--	--	1	6771.89	7.07447	0.00786	0.00102	--	--	--	--	--	--	--	--	--	--	--	--	--	--	--	--
Landrace	EL	Rep	PC30	--	--	1	7687.54	8.03104	0.00463	0.00115	--	--	--	--	--	--	--	--	--	--	--	--	--	--	--	--
Landrace	EL	Rep	PC31	--	--	1	2060.4	2.15246	0.14244	0.00030889	--	--	--	--	--	--	--	--	--	--	--	--	--	--	--	--
Landrace	EL	Rep	PC32	--	--	1	1070.37	1.1182	0.29038	0.00016047	--	--	--	--	--	--	--	--	--	--	--	--	--	--	--	--
Landrace	EL	Rep	PC33	--	--	1	12806.5	13.3787	0.00025843	0.00192	--	--	--	--	--	--	--	--	--	--	--	--	--	--	--	--
Landrace	EL	Rep	PC34	--	--	1	4413.94	4.61116	0.03184	0.00066173	--	--	--	--	--	--	--	--	--	--	--	--	--	--	--	--
Landrace	EL	Rep	PC35	--	--	1	5211.96	5.44484	0.01969	0.00078136	--	--	--	--	--	--	--	--	--	--	--	--	--	--	--	--
Landrace	EL	Rep	PC36	--	--	1	1439.42	1.50373	0.22018	0.00021579	--	--	--	--	--	--	--	--	--	--	--	--	--	--	--	--
Landrace	EL	Rep	PC37	--	--	1	41.4998	0.04335	0.83507	6.2215e-06	--	--	--	--	--	--	--	--	--	--	--	--	--	--	--	--
Landrace	EL	Rep	PC38	--	--	1	29235.2	30.5415	3.5192e-08	0.00438	--	--	--	--	--	--	--	--	--	--	--	--	--	--	--	--
Landrace	EL	Rep	PC39	--	--	1	929.618	0.97116	0.32446	0.00013937	--	--	--	--	--	--	--	--	--	--	--	--	--	--	--	--
Landrace	EL	Rep	PC40	--	--	1	3287.95	3.43486	0.06392	0.00049292	--	--	--	--	--	--	--	--	--	--	--	--	--	--	--	--
Landrace	EL	Rep	PC41	--	--	1	242.315	0.25314	0.6149	3.6327e-05	--	--	--	--	--	--	--	--	--	--	--	--	--	--	--	--
Landrace	EL	Rep	PC42	--	--	1	3450.83	3.60502	0.05769	0.00051734	--	--	--	--	--	--	--	--	--	--	--	--	--	--	--	--
Landrace	EL	Rep	PC43	--	--	1	1343.96	1.40401	0.23614	0.00020148	--	--	--	--	--	--	--	--	--	--	--	--	--	--	--	--
Landrace	EL	Rep	PC44	--	--	1	6571.49	6.86511	0.00883	0.00098518	--	--	--	--	--	--	--	--	--	--	--	--	--	--	--	--
Landrace	EL	Rep	PC45	--	--	1	803.786	0.8397	0.35955	0.0001205	--	--	--	--	--	--	--	--	--	--	--	--	--	--	--	--
Landrace	EL	Rep	PC46	--	--	1	51.106	0.05339	0.81728	7.6617e-06	--	--	--	--	--	--	--	--	--	--	--	--	--	--	--	--
Landrace	EL	Rep	PC47	--	--	1	3122.21	3.26171	0.07101	0.00046807	--	--	--	--	--	--	--	--	--	--	--	--	--	--	--	--
Landrace	EL	Rep	PC48	--	--	1	6.64434	0.00694	0.93361	9.961e-07	--	--	--	--	--	--	--	--	--	--	--	--	--	--	--	--
Landrace	EL	Rep	PC49	--	--	1	762.149	0.7962	0.3723	0.00011426	--	--	--	--	--	--	--	--	--	--	--	--	--	--	--	--
Landrace	EL	Rep	PC50	--	--	1	51.8901	0.05421	0.81591	7.7792e-06	--	--	--	--	--	--	--	--	--	--	--	--	--	--	--	--
Landrace	EL	Rep	Error	--	--	3333	957.229	--	--	--	--	--	--	--	--	--	--	--	--	--	--	--	--	--	--	--
Landrace	GE	Rep	S1_35026270	1	35026270	2	279187	21.6997	4.3411e-10	0.0075	-50.648	0.53343	0.43659	148.43	2.26988	4276	0.341225	0.00359382	-0.0105321	C/T	3783	34	459	122	0.061623	0.0512821
Landrace	GE	Rep	S1_45128866	1	45128866	2	244269	18.9857	6.337e-09	0.00656	39.7884	16.5812	0.43659	148.43	2.26143	4308	0.268062	0.111711	0.416734	C/T	1473	1006	1829	90	0.445799	0.346154
Landrace	GE	Rep	S2_13635432	2	13635432	2	178706	13.8898	9.8417e-07	0.0048	53.2602	-7.5706	0.43659	148.43	2.36169	3950	0.358824	0.0510046	-0.142144	C/T	3719	17	214	448	0.0313924	0.0263158
Landrace	GE	Rep	S3_1173011	3	1173011	2	262680	20.4167	1.5408e-09	0.00706	36.6644	-7.9812	0.43659	148.43	2.40848	3798	0.247015	0.0537709	-0.217682	G/A	3042	70	686	600	0.108741	0.0972222
Landrace	GE	Rep	S3_114372901	3	114372901	2	202507	15.7398	1.5734e-07	0.00544	53.9843	29.7413	0.43659	148.43	2.33697	4034	0.363703	0.200373	0.550925	G/C	3272	172	590	364	0.115766	0.148649
Landrace	GE	Rep	S5_45420309	5	45420309	2	265284	20.6191	1.2617e-09	0.00713	71.9159	22.0814	0.43659	148.43	2.24098	4387	0.484511	0.148766	0.307045	A/G	3906	36	445	11	0.0589241	0.05
Landrace	GE	Rep	S5_194918126	5	194918126	2	186130	14.4669	5.5539e-07	0.005	13.0411	-22.002	0.43659	148.43	2.339	4027	0.0878604	0.148232	-1.68713	G/C	2900	220	907	371	0.167246	0.197368
Landrace	GE	Rep	S7_22233920	7	22233920	2	208790	16.2282	9.6999e-08	0.00561	20.7111	46.3437	0.43659	148.43	2.36558	3937	0.139535	0.312226	2.23762	G/T	2936	125	876	461	0.143002	0.131579
Landrace	GE	Rep	S8_90783072	8	90783072	2	290746	22.5981	1.7891e-10	0.00781	-25.997	16.3864	0.43659	148.43	2.41071	3791	0.175147	0.110398	-0.630318	G/A	1898	515	1378	607	0.317594	0.375
Landrace	GE	Rep	S8_150938290	8	150938290	2	203089	15.785	1.5044e-07	0.00546	-24.212	-22.271	0.43659	148.43	2.35692	3966	0.163121	0.150044	0.919833	A/G	1626	593	1747	432	0.369768	0.375
Landrace	GE	Rep	mean	--	--	1	35343.2	2.74703	0.09753	0.00047476	--	--	--	--	--	--	--	--	--	--	--	--	--	--	--	--
Landrace	GE	Rep	Tire_track	--	--	1	317723	24.6949	7.0595e-07	0.00427	--	--	--	--	--	--	--	--	--	--	--	--	--	--	--	--
Landrace	GE	Rep	Year	--	--	1	3824700	297.27	7.6814e-64	0.05138	--	--	--	--	--	--	--	--	--	--	--	--	--	--	--	--
Landrace	GE	Rep	F_est	--	--	1	5078500	394.726	4.808e-83	0.06822	--	--	--	--	--	--	--	--	--	--	--	--	--	--	--	--
Landrace	GE	Rep	F_est_Year	--	--	1	1203.07	0.09351	0.75978	1.6161e-05	--	--	--	--	--	--	--	--	--	--	--	--	--	--	--	--
Landrace	GE	Rep	Shading	--	--	1	930442	72.3182	2.7401e-17	0.0125	--	--	--	--	--	--	--	--	--	--	--	--	--	--	--	--
Landrace	GE	Rep	x1_1	--	--	1	29851.2	2.32018	0.1278	0.00040099	--	--	--	--	--	--	--	--	--	--	--	--	--	--	--	--
Landrace	GE	Rep	x1_2	--	--	1	73213.2	5.69047	0.01711	0.00098346	--	--	--	--	--	--	--	--	--	--	--	--	--	--	--	--
Landrace	GE	Rep	x1_3	--	--	1	315006	24.4837	7.8706e-07	0.00423	--	--	--	--	--	--	--	--	--	--	--	--	--	--	--	--
Landrace	GE	Rep	x1_4	--	--	1	6407.09	0.49799	0.48044	8.6066e-05	--	--	--	--	--	--	--	--	--	--	--	--	--	--	--	--
Landrace	GE	Rep	x2_1	--	--	1	15961.6	1.24061	0.26543	0.00021441	--	--	--	--	--	--	--	--	--	--	--	--	--	--	--	--
Landrace	GE	Rep	x2_2	--	--	1	34677.1	2.69526	0.10074	0.00046581	--	--	--	--	--	--	--	--	--	--	--	--	--	--	--	--
Landrace	GE	Rep	x2_3	--	--	1	43457.1	3.37769	0.06617	0.00058375	--	--	--	--	--	--	--	--	--	--	--	--	--	--	--	--
Landrace	GE	Rep	x2_4	--	--	1	28468.9	2.21274	0.13697	0.00038242	--	--	--	--	--	--	--	--	--	--	--	--	--	--	--	--
Landrace	GE	Rep	y1_1	--	--	1	972.558	0.07559	0.78338	1.3064e-05	--	--	--	--	--	--	--	--	--	--	--	--	--	--	--	--
Landrace	GE	Rep	y1_2	--	--	1	38787	3.0147	0.08261	0.00052102	--	--	--	--	--	--	--	--	--	--	--	--	--	--	--	--
Landrace	GE	Rep	y1_3	--	--	1	1327.37	0.10317	0.74808	1.783e-05	--	--	--	--	--	--	--	--	--	--	--	--	--	--	--	--
Landrace	GE	Rep	y1_4	--	--	1	48430.8	3.76427	0.05244	0.00065057	--	--	--	--	--	--	--	--	--	--	--	--	--	--	--	--
Landrace	GE	Rep	y2_1	--	--	1	121.459	0.00944	0.9226	1.6315e-06	--	--	--	--	--	--	--	--	--	--	--	--	--	--	--	--
Landrace	GE	Rep	y2_2	--	--	1	51050.9	3.96791	0.04646	0.00068576	--	--	--	--	--	--	--	--	--	--	--	--	--	--	--	--
Landrace	GE	Rep	y2_3	--	--	1	767.132	0.05963	0.8071	1.0305e-05	--	--	--	--	--	--	--	--	--	--	--	--	--	--	--	--
Landrace	GE	Rep	y2_4	--	--	1	31650.2	2.46	0.11688	0.00042515	--	--	--	--	--	--	--	--	--	--	--	--	--	--	--	--
Landrace	GE	Rep	PC1	--	--	1	424742	33.0129	9.99e-09	0.00571	--	--	--	--	--	--	--	--	--	--	--	--	--	--	--	--
Landrace	GE	Rep	PC2	--	--	1	49718	3.86431	0.04941	0.00066786	--	--	--	--	--	--	--	--	--	--	--	--	--	--	--	--
Landrace	GE	Rep	PC3	--	--	1	44.3354	0.00345	0.95319	5.9555e-07	--	--	--	--	--	--	--	--	--	--	--	--	--	--	--	--
Landrace	GE	Rep	PC4	--	--	1	594206	46.1844	1.2727e-11	0.00798	--	--	--	--	--	--	--	--	--	--	--	--	--	--	--	--
Landrace	GE	Rep	PC5	--	--	1	160909	12.5066	0.00041112	0.00216	--	--	--	--	--	--	--	--	--	--	--	--	--	--	--	--
Landrace	GE	Rep	PC6	--	--	1	143475	11.1516	0.00084897	0.00193	--	--	--	--	--	--	--	--	--	--	--	--	--	--	--	--
Landrace	GE	Rep	PC7	--	--	1	39090.4	3.03828	0.08142	0.0005251	--	--	--	--	--	--	--	--	--	--	--	--	--	--	--	--
Landrace	GE	Rep	PC8	--	--	1	51.3721	0.00399	0.94962	6.9008e-07	--	--	--	--	--	--	--	--	--	--	--	--	--	--	--	--
Landrace	GE	Rep	PC9	--	--	1	450257	34.9961	3.6429e-09	0.00605	--	--	--	--	--	--	--	--	--	--	--	--	--	--	--	--
Landrace	GE	Rep	PC10	--	--	1	430009	33.4223	8.1104e-09	0.00578	--	--	--	--	--	--	--	--	--	--	--	--	--	--	--	--
Landrace	GE	Rep	PC11	--	--	1	22.6841	0.00176	0.96651	3.0471e-07	--	--	--	--	--	--	--	--	--	--	--	--	--	--	--	--
Landrace	GE	Rep	PC12	--	--	1	449.857	0.03496	0.85168	6.0429e-06	--	--	--	--	--	--	--	--	--	--	--	--	--	--	--	--
Landrace	GE	Rep	PC13	--	--	1	1235200	96.0034	2.3141e-22	0.01659	--	--	--	--	--	--	--	--	--	--	--	--	--	--	--	--
Landrace	GE	Rep	PC14	--	--	1	308090	23.9462	1.0383e-06	0.00414	--	--	--	--	--	--	--	--	--	--	--	--	--	--	--	--
Landrace	GE	Rep	PC15	--	--	1	1.91866	0.00014913	0.99026	2.5773e-08	--	--	--	--	--	--	--	--	--	--	--	--	--	--	--	--
Landrace	GE	Rep	PC16	--	--	1	111155	8.63949	0.00331	0.00149	--	--	--	--	--	--	--	--	--	--	--	--	--	--	--	--
Landrace	GE	Rep	PC17	--	--	1	32661.1	2.53857	0.11119	0.00043873	--	--	--	--	--	--	--	--	--	--	--	--	--	--	--	--
Landrace	GE	Rep	PC18	--	--	1	18757.4	1.45791	0.22735	0.00025197	--	--	--	--	--	--	--	--	--	--	--	--	--	--	--	--
Landrace	GE	Rep	PC19	--	--	1	36504.6	2.83731	0.09219	0.00049036	--	--	--	--	--	--	--	--	--	--	--	--	--	--	--	--
Landrace	GE	Rep	PC20	--	--	1	38659.9	3.00483	0.08311	0.00051931	--	--	--	--	--	--	--	--	--	--	--	--	--	--	--	--
Landrace	GE	Rep	PC21	--	--	1	155494	12.0857	0.00051467	0.00209	--	--	--	--	--	--	--	--	--	--	--	--	--	--	--	--
Landrace	GE	Rep	PC22	--	--	1	15979.2	1.24198	0.26517	0.00021465	--	--	--	--	--	--	--	--	--	--	--	--	--	--	--	--
Landrace	GE	Rep	PC23	--	--	1	45753.6	3.55618	0.05941	0.0006146	--	--	--	--	--	--	--	--	--	--	--	--	--	--	--	--
Landrace	GE	Rep	PC24	--	--	1	111743	8.68522	0.00323	0.0015	--	--	--	--	--	--	--	--	--	--	--	--	--	--	--	--
Landrace	GE	Rep	PC25	--	--	1	263295	20.4645	6.2897e-06	0.00354	--	--	--	--	--	--	--	--	--	--	--	--	--	--	--	--
Landrace	GE	Rep	PC26	--	--	1	2035.97	0.15824	0.6908	2.7349e-05	--	--	--	--	--	--	--	--	--	--	--	--	--	--	--	--
Landrace	GE	Rep	PC27	--	--	1	341134	26.5145	2.7695e-07	0.00458	--	--	--	--	--	--	--	--	--	--	--	--	--	--	--	--
Landrace	GE	Rep	PC28	--	--	1	265102	20.605	5.8474e-06	0.00356	--	--	--	--	--	--	--	--	--	--	--	--	--	--	--	--
Landrace	GE	Rep	PC29	--	--	1	30520.9	2.37222	0.12361	0.00040998	--	--	--	--	--	--	--	--	--	--	--	--	--	--	--	--
Landrace	GE	Rep	PC30	--	--	1	623.041	0.04843	0.82584	8.3692e-06	--	--	--	--	--	--	--	--	--	--	--	--	--	--	--	--
Landrace	GE	Rep	PC31	--	--	1	42429.2	3.2978	0.06946	0.00056995	--	--	--	--	--	--	--	--	--	--	--	--	--	--	--	--
Landrace	GE	Rep	PC32	--	--	1	35955.2	2.7946	0.09468	0.00048298	--	--	--	--	--	--	--	--	--	--	--	--	--	--	--	--
Landrace	GE	Rep	PC33	--	--	1	3273.63	0.25444	0.614	4.3974e-05	--	--	--	--	--	--	--	--	--	--	--	--	--	--	--	--
Landrace	GE	Rep	PC34	--	--	1	105695	8.21513	0.00418	0.00142	--	--	--	--	--	--	--	--	--	--	--	--	--	--	--	--
Landrace	GE	Rep	PC35	--	--	1	588.938	0.04577	0.8306	7.9111e-06	--	--	--	--	--	--	--	--	--	--	--	--	--	--	--	--
Landrace	GE	Rep	PC36	--	--	1	35351.1	2.74765	0.09749	0.00047487	--	--	--	--	--	--	--	--	--	--	--	--	--	--	--	--
Landrace	GE	Rep	PC37	--	--	1	19887.2	1.54573	0.21386	0.00026714	--	--	--	--	--	--	--	--	--	--	--	--	--	--	--	--
Landrace	GE	Rep	PC38	--	--	1	13527.6	1.05143	0.30525	0.00018172	--	--	--	--	--	--	--	--	--	--	--	--	--	--	--	--
Landrace	GE	Rep	PC39	--	--	1	58356.3	4.53572	0.03327	0.00078389	--	--	--	--	--	--	--	--	--	--	--	--	--	--	--	--
Landrace	GE	Rep	PC40	--	--	1	561.693	0.04366	0.83451	7.5452e-06	--	--	--	--	--	--	--	--	--	--	--	--	--	--	--	--
Landrace	GE	Rep	PC41	--	--	1	26874.8	2.08883	0.14847	0.00036101	--	--	--	--	--	--	--	--	--	--	--	--	--	--	--	--
Landrace	GE	Rep	PC42	--	--	1	4226.58	0.32851	0.56658	5.6775e-05	--	--	--	--	--	--	--	--	--	--	--	--	--	--	--	--
Landrace	GE	Rep	PC43	--	--	1	58606.4	4.55516	0.03289	0.00078725	--	--	--	--	--	--	--	--	--	--	--	--	--	--	--	--
Landrace	GE	Rep	PC44	--	--	1	48758.4	3.78973	0.05165	0.00065497	--	--	--	--	--	--	--	--	--	--	--	--	--	--	--	--
Landrace	GE	Rep	PC45	--	--	1	52654.5	4.09255	0.04315	0.0007073	--	--	--	--	--	--	--	--	--	--	--	--	--	--	--	--
Landrace	GE	Rep	PC46	--	--	1	20907.6	1.62503	0.20248	0.00028085	--	--	--	--	--	--	--	--	--	--	--	--	--	--	--	--
Landrace	GE	Rep	PC47	--	--	1	21087.4	1.63901	0.20055	0.00028326	--	--	--	--	--	--	--	--	--	--	--	--	--	--	--	--
Landrace	GE	Rep	PC48	--	--	1	6787.27	0.52754	0.4677	9.1173e-05	--	--	--	--	--	--	--	--	--	--	--	--	--	--	--	--
Landrace	GE	Rep	PC49	--	--	1	541.591	0.04209	0.83745	7.2751e-06	--	--	--	--	--	--	--	--	--	--	--	--	--	--	--	--
Landrace	GE	Rep	PC50	--	--	1	37812	2.93893	0.08656	0.00050792	--	--	--	--	--	--	--	--	--	--	--	--	--	--	--	--
Landrace	GE	Rep	Error	--	--	3287	12865.9	--	--	--	--	--	--	--	--	--	--	--	--	--	--	--	--	--	--	--
Landrace	GW	Rep	S1_44817082	1	44817082	2	244886	36.6859	1.7478e-16	0.01581	23.5125	-11.68	0.2979	95.785	1.55037	3817	0.245472	0.12194	-0.496757	A/G	1299	946	1572	581	0.453759	0.486486
Landrace	GW	Rep	S1_175459035	1	175459035	2	150823	22.5944	1.7952e-10	0.00974	-29.869	13.7516	0.2979	95.785	1.52482	3946	0.311834	0.143567	-0.460396	C/T	2613	223	1110	452	0.197162	0.175676
Landrace	GW	Rep	S2_12955194	2	12955194	2	123944	18.5677	9.578e-09	0.008	-31.417	4.14515	0.2979	95.785	1.50234	4065	0.327995	0.0432756	-0.13194	A/G	2589	266	1210	333	0.214268	0.24359
Landrace	GW	Rep	S2_169006700	2	169006700	2	142267	21.3127	6.3598e-10	0.00919	-28.684	-5.0325	0.2979	95.785	1.53026	3918	0.299462	0.0525396	0.175446	T/C	2694	265	959	480	0.19002	0.216216
Landrace	GW	Rep	S5_166841157	5	166841157	2	159557	23.9029	4.9404e-11	0.0103	-53.603	-36.145	0.2979	95.785	1.46446	4278	0.559618	0.377356	0.674309	C/T	3838	76	364	120	0.0603086	0.0512821
Landrace	GW	Rep	S8_161196731	8	161196731	2	177652	26.6136	3.4223e-12	0.01147	-81.341	-55.097	0.2979	95.785	1.53085	3915	0.849204	0.575216	0.677358	T/A	3606	26	283	483	0.0427842	0.0405405
Landrace	GW	Rep	mean	--	--	1	3646600	546.293	6.5043e-112	0.11773	--	--	--	--	--	--	--	--	--	--	--	--	--	--	--	--
Landrace	GW	Rep	Tire_track	--	--	1	19788.8	2.96452	0.0852	0.00063889	--	--	--	--	--	--	--	--	--	--	--	--	--	--	--	--
Landrace	GW	Rep	Year	--	--	1	1050300	157.338	2.7336e-35	0.03391	--	--	--	--	--	--	--	--	--	--	--	--	--	--	--	--
Landrace	GW	Rep	F_est	--	--	1	1180400	176.83	2.4249e-39	0.03811	--	--	--	--	--	--	--	--	--	--	--	--	--	--	--	--
Landrace	GW	Rep	F_est_Year	--	--	1	191869	28.7435	8.8325e-08	0.00619	--	--	--	--	--	--	--	--	--	--	--	--	--	--	--	--
Landrace	GW	Rep	Shading	--	--	1	279697	41.9008	1.1028e-10	0.00903	--	--	--	--	--	--	--	--	--	--	--	--	--	--	--	--
Landrace	GW	Rep	x1_1	--	--	1	200071	29.9721	4.7116e-08	0.00646	--	--	--	--	--	--	--	--	--	--	--	--	--	--	--	--
Landrace	GW	Rep	x1_2	--	--	1	43766.2	6.55651	0.01049	0.00141	--	--	--	--	--	--	--	--	--	--	--	--	--	--	--	--
Landrace	GW	Rep	x1_3	--	--	1	18359.1	2.75034	0.09733	0.00059273	--	--	--	--	--	--	--	--	--	--	--	--	--	--	--	--
Landrace	GW	Rep	x1_4	--	--	1	4857.22	0.72765	0.39371	0.00015682	--	--	--	--	--	--	--	--	--	--	--	--	--	--	--	--
Landrace	GW	Rep	x2_1	--	--	1	117979	17.6741	2.6915e-05	0.00381	--	--	--	--	--	--	--	--	--	--	--	--	--	--	--	--
Landrace	GW	Rep	x2_2	--	--	1	41732.9	6.25191	0.01245	0.00135	--	--	--	--	--	--	--	--	--	--	--	--	--	--	--	--
Landrace	GW	Rep	x2_3	--	--	1	2506.51	0.37549	0.54007	8.0923e-05	--	--	--	--	--	--	--	--	--	--	--	--	--	--	--	--
Landrace	GW	Rep	x2_4	--	--	1	1053.04	0.15775	0.69126	3.3998e-05	--	--	--	--	--	--	--	--	--	--	--	--	--	--	--	--
Landrace	GW	Rep	y1_1	--	--	1	152.521	0.02285	0.87986	4.9242e-06	--	--	--	--	--	--	--	--	--	--	--	--	--	--	--	--
Landrace	GW	Rep	y1_2	--	--	1	413.874	0.062	0.80338	1.3362e-05	--	--	--	--	--	--	--	--	--	--	--	--	--	--	--	--
Landrace	GW	Rep	y1_3	--	--	1	7828.79	1.17281	0.2789	0.00025275	--	--	--	--	--	--	--	--	--	--	--	--	--	--	--	--
Landrace	GW	Rep	y1_4	--	--	1	11737.7	1.7584	0.18492	0.00037895	--	--	--	--	--	--	--	--	--	--	--	--	--	--	--	--
Landrace	GW	Rep	y2_1	--	--	1	3004.82	0.45015	0.50231	9.7011e-05	--	--	--	--	--	--	--	--	--	--	--	--	--	--	--	--
Landrace	GW	Rep	y2_2	--	--	1	129626	19.419	1.083e-05	0.00419	--	--	--	--	--	--	--	--	--	--	--	--	--	--	--	--
Landrace	GW	Rep	y2_3	--	--	1	41762.8	6.25639	0.01242	0.00135	--	--	--	--	--	--	--	--	--	--	--	--	--	--	--	--
Landrace	GW	Rep	y2_4	--	--	1	1.16978	0.00017524	0.98944	3.7767e-08	--	--	--	--	--	--	--	--	--	--	--	--	--	--	--	--
Landrace	GW	Rep	PC1	--	--	1	700436	104.931	2.9134e-24	0.02261	--	--	--	--	--	--	--	--	--	--	--	--	--	--	--	--
Landrace	GW	Rep	PC2	--	--	1	19096	2.86072	0.09086	0.00061652	--	--	--	--	--	--	--	--	--	--	--	--	--	--	--	--
Landrace	GW	Rep	PC3	--	--	1	455760	68.2764	2.0357e-16	0.01471	--	--	--	--	--	--	--	--	--	--	--	--	--	--	--	--
Landrace	GW	Rep	PC4	--	--	1	122.234	0.01831	0.89237	3.9463e-06	--	--	--	--	--	--	--	--	--	--	--	--	--	--	--	--
Landrace	GW	Rep	PC5	--	--	1	13048.6	1.95478	0.16217	0.00042128	--	--	--	--	--	--	--	--	--	--	--	--	--	--	--	--
Landrace	GW	Rep	PC6	--	--	1	210216	31.492	2.1684e-08	0.00679	--	--	--	--	--	--	--	--	--	--	--	--	--	--	--	--
Landrace	GW	Rep	PC7	--	--	1	576.057	0.0863	0.76896	1.8598e-05	--	--	--	--	--	--	--	--	--	--	--	--	--	--	--	--
Landrace	GW	Rep	PC8	--	--	1	13280.5	1.98952	0.15849	0.00042876	--	--	--	--	--	--	--	--	--	--	--	--	--	--	--	--
Landrace	GW	Rep	PC9	--	--	1	398062	59.6328	1.5061e-14	0.01285	--	--	--	--	--	--	--	--	--	--	--	--	--	--	--	--
Landrace	GW	Rep	PC10	--	--	1	65234.9	9.77269	0.00179	0.00211	--	--	--	--	--	--	--	--	--	--	--	--	--	--	--	--
Landrace	GW	Rep	PC11	--	--	1	101.017	0.01513	0.9021	3.2613e-06	--	--	--	--	--	--	--	--	--	--	--	--	--	--	--	--
Landrace	GW	Rep	PC12	--	--	1	30960.8	4.63816	0.03134	0.00099957	--	--	--	--	--	--	--	--	--	--	--	--	--	--	--	--
Landrace	GW	Rep	PC13	--	--	1	340995	51.0837	1.0852e-12	0.01101	--	--	--	--	--	--	--	--	--	--	--	--	--	--	--	--
Landrace	GW	Rep	PC14	--	--	1	29010.3	4.34596	0.03717	0.0009366	--	--	--	--	--	--	--	--	--	--	--	--	--	--	--	--
Landrace	GW	Rep	PC15	--	--	1	107522	16.1077	6.1174e-05	0.00347	--	--	--	--	--	--	--	--	--	--	--	--	--	--	--	--
Landrace	GW	Rep	PC16	--	--	1	82560.9	12.3683	0.00044259	0.00267	--	--	--	--	--	--	--	--	--	--	--	--	--	--	--	--
Landrace	GW	Rep	PC17	--	--	1	97756.4	14.6447	0.00013221	0.00316	--	--	--	--	--	--	--	--	--	--	--	--	--	--	--	--
Landrace	GW	Rep	PC18	--	--	1	470.553	0.07049	0.79064	1.5192e-05	--	--	--	--	--	--	--	--	--	--	--	--	--	--	--	--
Landrace	GW	Rep	PC19	--	--	1	114571	17.1636	3.5157e-05	0.0037	--	--	--	--	--	--	--	--	--	--	--	--	--	--	--	--
Landrace	GW	Rep	PC20	--	--	1	135221	20.2571	7.0045e-06	0.00437	--	--	--	--	--	--	--	--	--	--	--	--	--	--	--	--
Landrace	GW	Rep	PC21	--	--	1	8762.65	1.31271	0.25199	0.0002829	--	--	--	--	--	--	--	--	--	--	--	--	--	--	--	--
Landrace	GW	Rep	PC22	--	--	1	30831.5	4.6188	0.0317	0.0009954	--	--	--	--	--	--	--	--	--	--	--	--	--	--	--	--
Landrace	GW	Rep	PC23	--	--	1	329.057	0.0493	0.82431	1.0624e-05	--	--	--	--	--	--	--	--	--	--	--	--	--	--	--	--
Landrace	GW	Rep	PC24	--	--	1	2617.2	0.39208	0.53125	8.4497e-05	--	--	--	--	--	--	--	--	--	--	--	--	--	--	--	--
Landrace	GW	Rep	PC25	--	--	1	2887.82	0.43262	0.51075	9.3234e-05	--	--	--	--	--	--	--	--	--	--	--	--	--	--	--	--
Landrace	GW	Rep	PC26	--	--	1	298441	44.7088	2.6753e-11	0.00964	--	--	--	--	--	--	--	--	--	--	--	--	--	--	--	--
Landrace	GW	Rep	PC27	--	--	1	86081.2	12.8956	0.00033416	0.00278	--	--	--	--	--	--	--	--	--	--	--	--	--	--	--	--
Landrace	GW	Rep	PC28	--	--	1	51.6171	0.00773	0.92993	1.6665e-06	--	--	--	--	--	--	--	--	--	--	--	--	--	--	--	--
Landrace	GW	Rep	PC29	--	--	1	5158.28	0.77275	0.37943	0.00016654	--	--	--	--	--	--	--	--	--	--	--	--	--	--	--	--
Landrace	GW	Rep	PC30	--	--	1	125502	18.8011	1.4943e-05	0.00405	--	--	--	--	--	--	--	--	--	--	--	--	--	--	--	--
Landrace	GW	Rep	PC31	--	--	1	47843.9	7.16739	0.00746	0.00154	--	--	--	--	--	--	--	--	--	--	--	--	--	--	--	--
Landrace	GW	Rep	PC32	--	--	1	2.89078	0.00043306	0.9834	9.3329e-08	--	--	--	--	--	--	--	--	--	--	--	--	--	--	--	--
Landrace	GW	Rep	PC33	--	--	1	5708.69	0.85521	0.35515	0.00018431	--	--	--	--	--	--	--	--	--	--	--	--	--	--	--	--
Landrace	GW	Rep	PC34	--	--	1	343345	51.4358	9.0949e-13	0.01108	--	--	--	--	--	--	--	--	--	--	--	--	--	--	--	--
Landrace	GW	Rep	PC35	--	--	1	0.29466	4.4142e-05	0.9947	9.5131e-09	--	--	--	--	--	--	--	--	--	--	--	--	--	--	--	--
Landrace	GW	Rep	PC36	--	--	1	1362.97	0.20418	0.6514	4.4004e-05	--	--	--	--	--	--	--	--	--	--	--	--	--	--	--	--
Landrace	GW	Rep	PC37	--	--	1	20394.8	3.0553	0.08057	0.00065845	--	--	--	--	--	--	--	--	--	--	--	--	--	--	--	--
Landrace	GW	Rep	PC38	--	--	1	666.774	0.09989	0.75198	2.1527e-05	--	--	--	--	--	--	--	--	--	--	--	--	--	--	--	--
Landrace	GW	Rep	PC39	--	--	1	19.1602	0.00287	0.95728	6.1859e-07	--	--	--	--	--	--	--	--	--	--	--	--	--	--	--	--
Landrace	GW	Rep	PC40	--	--	1	4222.9	0.63262	0.42645	0.00013634	--	--	--	--	--	--	--	--	--	--	--	--	--	--	--	--
Landrace	GW	Rep	PC41	--	--	1	29625.2	4.43809	0.03522	0.00095646	--	--	--	--	--	--	--	--	--	--	--	--	--	--	--	--
Landrace	GW	Rep	PC42	--	--	1	21787.9	3.264	0.07091	0.00070343	--	--	--	--	--	--	--	--	--	--	--	--	--	--	--	--
Landrace	GW	Rep	PC43	--	--	1	1574.42	0.23586	0.62724	5.0831e-05	--	--	--	--	--	--	--	--	--	--	--	--	--	--	--	--
Landrace	GW	Rep	PC44	--	--	1	342.644	0.05133	0.82078	1.1062e-05	--	--	--	--	--	--	--	--	--	--	--	--	--	--	--	--
Landrace	GW	Rep	PC45	--	--	1	9891.99	1.4819	0.22357	0.00031936	--	--	--	--	--	--	--	--	--	--	--	--	--	--	--	--
Landrace	GW	Rep	PC46	--	--	1	129266	19.3651	1.1139e-05	0.00417	--	--	--	--	--	--	--	--	--	--	--	--	--	--	--	--
Landrace	GW	Rep	PC47	--	--	1	148451	22.239	2.5073e-06	0.00479	--	--	--	--	--	--	--	--	--	--	--	--	--	--	--	--
Landrace	GW	Rep	PC48	--	--	1	12727.6	1.90669	0.16743	0.00041091	--	--	--	--	--	--	--	--	--	--	--	--	--	--	--	--
Landrace	GW	Rep	PC49	--	--	1	8962.09	1.34259	0.24666	0.00028934	--	--	--	--	--	--	--	--	--	--	--	--	--	--	--	--
Landrace	GW	Rep	PC50	--	--	1	6287.65	0.94194	0.33185	0.000203	--	--	--	--	--	--	--	--	--	--	--	--	--	--	--	--
Landrace	GW	Rep	Error	--	--	3292	6675.23	--	--	--	--	--	--	--	--	--	--	--	--	--	--	--	--	--	--	--
Landrace	LBIL	EnvRes	S1_90251295	1	90251295	2	173.053	19.9938	2.3095e-09	0.00723	-1.1356	-0.19659	0.33931	3.56047	0.0581732	3746	0.318947	0.0552147	0.173116	C/G	2811	184	751	652	0.149359	0.166667
Landrace	LBIL	EnvRes	S1_153873419	1	153873419	2	202.79	23.4295	7.7408e-11	0.00847	-0.58634	0.68668	0.33931	3.56047	0.05631	3998	0.164681	0.192862	-1.17113	A/C	3151	114	733	400	0.120185	0.131579
Landrace	LBIL	EnvRes	S2_19281106	2	19281106	2	171.784	19.8471	2.6701e-09	0.00718	-0.3233	0.96725	0.33931	3.56047	0.0587965	3667	0.0908027	0.271664	-2.9918	T/A	2662	330	675	731	0.182029	0.138889
Landrace	LBIL	EnvRes	S4_125846867	4	125846867	2	153.453	17.7293	2.1728e-08	0.00641	-0.62946	0.16004	0.33931	3.56047	0.0583135	3728	0.176791	0.0449492	-0.25425	G/A	1364	766	1598	670	0.419796	0.434211
Landrace	LBIL	EnvRes	S5_195644797	5	195644797	2	164.585	19.0154	6.081e-09	0.00687	-1.795	-0.070986	0.33931	3.56047	0.0537678	4385	0.504147	0.0199373	0.0395465	A/G	4124	21	240	13	0.0321551	0.025
Landrace	LBIL	EnvRes	S7_133944941	7	133944941	2	208.361	24.0731	4.1005e-11	0.0087	-0.81341	0.09489	0.33931	3.56047	0.0567518	3936	0.228456	0.026651	-0.116657	T/C	1861	592	1483	462	0.338796	0.302632
Landrace	LBIL	EnvRes	S8_131052106	8	131052106	2	162.765	18.8051	7.4885e-09	0.0068	-1.2564	-0.52554	0.33931	3.56047	0.0575844	3823	0.352875	0.147604	0.41829	G/A	2958	164	701	575	0.13458	0.152778
Landrace	LBIL	EnvRes	S10_2565986	10	2565986	2	164.431	18.9976	6.1891e-09	0.00687	1.08253	0.16077	0.33931	3.56047	0.0552625	4151	0.304042	0.0451542	0.148513	A/G	3455	89	607	247	0.0945555	0.0641026
Landrace	LBIL	EnvRes	mean	--	--	1	2354.34	272.01	5.1103e-59	0.04917	--	--	--	--	--	--	--	--	--	--	--	--	--	--	--	--
Landrace	LBIL	EnvRes	Tire_track	--	--	1	315.804	36.4866	1.6895e-09	0.0066	--	--	--	--	--	--	--	--	--	--	--	--	--	--	--	--
Landrace	LBIL	EnvRes	Year	--	--	1	499.209	57.6765	3.8919e-14	0.01043	--	--	--	--	--	--	--	--	--	--	--	--	--	--	--	--
Landrace	LBIL	EnvRes	F_est	--	--	1	1641.05	189.6	4.2033e-42	0.03427	--	--	--	--	--	--	--	--	--	--	--	--	--	--	--	--
Landrace	LBIL	EnvRes	F_est_Year	--	--	1	9.35838	1.08123	0.29849	0.00019545	--	--	--	--	--	--	--	--	--	--	--	--	--	--	--	--
Landrace	LBIL	EnvRes	Shading	--	--	1	1057.06	122.129	5.912e-28	0.02208	--	--	--	--	--	--	--	--	--	--	--	--	--	--	--	--
Landrace	LBIL	EnvRes	x1_1	--	--	1	102.703	11.8659	0.00057809	0.00214	--	--	--	--	--	--	--	--	--	--	--	--	--	--	--	--
Landrace	LBIL	EnvRes	x1_2	--	--	1	122.91	14.2004	0.0001669	0.00257	--	--	--	--	--	--	--	--	--	--	--	--	--	--	--	--
Landrace	LBIL	EnvRes	x1_3	--	--	1	23.6075	2.72751	0.09872	0.00049305	--	--	--	--	--	--	--	--	--	--	--	--	--	--	--	--
Landrace	LBIL	EnvRes	x1_4	--	--	1	37.4912	4.33158	0.03748	0.00078301	--	--	--	--	--	--	--	--	--	--	--	--	--	--	--	--
Landrace	LBIL	EnvRes	x2_1	--	--	1	6.91021	0.79838	0.37164	0.00014432	--	--	--	--	--	--	--	--	--	--	--	--	--	--	--	--
Landrace	LBIL	EnvRes	x2_2	--	--	1	2.85815	0.33022	0.56557	5.9693e-05	--	--	--	--	--	--	--	--	--	--	--	--	--	--	--	--
Landrace	LBIL	EnvRes	x2_3	--	--	1	20.9044	2.4152	0.12025	0.00043659	--	--	--	--	--	--	--	--	--	--	--	--	--	--	--	--
Landrace	LBIL	EnvRes	x2_4	--	--	1	5.20614	0.6015	0.43806	0.00010873	--	--	--	--	--	--	--	--	--	--	--	--	--	--	--	--
Landrace	LBIL	EnvRes	y1_1	--	--	1	1.14895	0.13274	0.71562	2.3996e-05	--	--	--	--	--	--	--	--	--	--	--	--	--	--	--	--
Landrace	LBIL	EnvRes	y1_2	--	--	1	132.17	15.2704	9.4838e-05	0.00276	--	--	--	--	--	--	--	--	--	--	--	--	--	--	--	--
Landrace	LBIL	EnvRes	y1_3	--	--	1	3.24331	0.37472	0.54048	6.7737e-05	--	--	--	--	--	--	--	--	--	--	--	--	--	--	--	--
Landrace	LBIL	EnvRes	y1_4	--	--	1	9.07981	1.04904	0.30579	0.00018963	--	--	--	--	--	--	--	--	--	--	--	--	--	--	--	--
Landrace	LBIL	EnvRes	y2_1	--	--	1	3.58456	0.41414	0.51991	7.4864e-05	--	--	--	--	--	--	--	--	--	--	--	--	--	--	--	--
Landrace	LBIL	EnvRes	y2_2	--	--	1	251.093	29.0102	7.6497e-08	0.00524	--	--	--	--	--	--	--	--	--	--	--	--	--	--	--	--
Landrace	LBIL	EnvRes	y2_3	--	--	1	18.2209	2.10516	0.14689	0.00038055	--	--	--	--	--	--	--	--	--	--	--	--	--	--	--	--
Landrace	LBIL	EnvRes	y2_4	--	--	1	3.6401	0.42056	0.5167	7.6024e-05	--	--	--	--	--	--	--	--	--	--	--	--	--	--	--	--
Landrace	LBIL	EnvRes	PC1	--	--	1	195.461	22.5827	2.0896e-06	0.00408	--	--	--	--	--	--	--	--	--	--	--	--	--	--	--	--
Landrace	LBIL	EnvRes	PC2	--	--	1	240.17	27.7482	1.4608e-07	0.00502	--	--	--	--	--	--	--	--	--	--	--	--	--	--	--	--
Landrace	LBIL	EnvRes	PC3	--	--	1	236.558	27.3309	1.8096e-07	0.00494	--	--	--	--	--	--	--	--	--	--	--	--	--	--	--	--
Landrace	LBIL	EnvRes	PC4	--	--	1	704.811	81.4308	2.8572e-19	0.01472	--	--	--	--	--	--	--	--	--	--	--	--	--	--	--	--
Landrace	LBIL	EnvRes	PC5	--	--	1	0.12284	0.01419	0.90518	2.5656e-06	--	--	--	--	--	--	--	--	--	--	--	--	--	--	--	--
Landrace	LBIL	EnvRes	PC6	--	--	1	3.43428	0.39678	0.52879	7.1726e-05	--	--	--	--	--	--	--	--	--	--	--	--	--	--	--	--
Landrace	LBIL	EnvRes	PC7	--	--	1	36.8982	4.26306	0.03902	0.00077063	--	--	--	--	--	--	--	--	--	--	--	--	--	--	--	--
Landrace	LBIL	EnvRes	PC8	--	--	1	11.2727	1.3024	0.25385	0.00023543	--	--	--	--	--	--	--	--	--	--	--	--	--	--	--	--
Landrace	LBIL	EnvRes	PC9	--	--	1	5.26379	0.60816	0.43553	0.00010994	--	--	--	--	--	--	--	--	--	--	--	--	--	--	--	--
Landrace	LBIL	EnvRes	PC10	--	--	1	4.69387	0.54231	0.46152	9.8032e-05	--	--	--	--	--	--	--	--	--	--	--	--	--	--	--	--
Landrace	LBIL	EnvRes	PC11	--	--	1	2.65649	0.30692	0.57961	5.5481e-05	--	--	--	--	--	--	--	--	--	--	--	--	--	--	--	--
Landrace	LBIL	EnvRes	PC12	--	--	1	0.73566	0.08499	0.77066	1.5364e-05	--	--	--	--	--	--	--	--	--	--	--	--	--	--	--	--
Landrace	LBIL	EnvRes	PC13	--	--	1	18.8368	2.17632	0.14023	0.00039341	--	--	--	--	--	--	--	--	--	--	--	--	--	--	--	--
Landrace	LBIL	EnvRes	PC14	--	--	1	91.2714	10.5451	0.00118	0.00191	--	--	--	--	--	--	--	--	--	--	--	--	--	--	--	--
Landrace	LBIL	EnvRes	PC15	--	--	1	113.482	13.1113	0.00029747	0.00237	--	--	--	--	--	--	--	--	--	--	--	--	--	--	--	--
Landrace	LBIL	EnvRes	PC16	--	--	1	823.23	95.1124	3.3284e-22	0.01719	--	--	--	--	--	--	--	--	--	--	--	--	--	--	--	--
Landrace	LBIL	EnvRes	PC17	--	--	1	0.10012	0.01157	0.91436	2.091e-06	--	--	--	--	--	--	--	--	--	--	--	--	--	--	--	--
Landrace	LBIL	EnvRes	PC18	--	--	1	31.1798	3.60238	0.05777	0.0006512	--	--	--	--	--	--	--	--	--	--	--	--	--	--	--	--
Landrace	LBIL	EnvRes	PC19	--	--	1	16.1471	1.86557	0.17207	0.00033724	--	--	--	--	--	--	--	--	--	--	--	--	--	--	--	--
Landrace	LBIL	EnvRes	PC20	--	--	1	20.1499	2.32803	0.12715	0.00042084	--	--	--	--	--	--	--	--	--	--	--	--	--	--	--	--
Landrace	LBIL	EnvRes	PC21	--	--	1	13.666	1.57891	0.209	0.00028542	--	--	--	--	--	--	--	--	--	--	--	--	--	--	--	--
Landrace	LBIL	EnvRes	PC22	--	--	1	187.408	21.6523	3.3831e-06	0.00391	--	--	--	--	--	--	--	--	--	--	--	--	--	--	--	--
Landrace	LBIL	EnvRes	PC23	--	--	1	181.554	20.976	4.8044e-06	0.00379	--	--	--	--	--	--	--	--	--	--	--	--	--	--	--	--
Landrace	LBIL	EnvRes	PC24	--	--	1	107.924	12.469	0.00041881	0.00225	--	--	--	--	--	--	--	--	--	--	--	--	--	--	--	--
Landrace	LBIL	EnvRes	PC25	--	--	1	29.5763	3.41712	0.0646	0.00061771	--	--	--	--	--	--	--	--	--	--	--	--	--	--	--	--
Landrace	LBIL	EnvRes	PC26	--	--	1	217.762	25.1593	5.5272e-07	0.00455	--	--	--	--	--	--	--	--	--	--	--	--	--	--	--	--
Landrace	LBIL	EnvRes	PC27	--	--	1	23.0203	2.65967	0.10301	0.00048078	--	--	--	--	--	--	--	--	--	--	--	--	--	--	--	--
Landrace	LBIL	EnvRes	PC28	--	--	1	93.3129	10.781	0.00104	0.00195	--	--	--	--	--	--	--	--	--	--	--	--	--	--	--	--
Landrace	LBIL	EnvRes	PC29	--	--	1	456.085	52.6941	4.7294e-13	0.00953	--	--	--	--	--	--	--	--	--	--	--	--	--	--	--	--
Landrace	LBIL	EnvRes	PC30	--	--	1	147.493	17.0407	3.7397e-05	0.00308	--	--	--	--	--	--	--	--	--	--	--	--	--	--	--	--
Landrace	LBIL	EnvRes	PC31	--	--	1	30.2622	3.49636	0.06158	0.00063203	--	--	--	--	--	--	--	--	--	--	--	--	--	--	--	--
Landrace	LBIL	EnvRes	PC32	--	--	1	2.14735	0.2481	0.61845	4.4848e-05	--	--	--	--	--	--	--	--	--	--	--	--	--	--	--	--
Landrace	LBIL	EnvRes	PC33	--	--	1	13.4968	1.55936	0.21184	0.00028188	--	--	--	--	--	--	--	--	--	--	--	--	--	--	--	--
Landrace	LBIL	EnvRes	PC34	--	--	1	153.035	17.681	2.6742e-05	0.0032	--	--	--	--	--	--	--	--	--	--	--	--	--	--	--	--
Landrace	LBIL	EnvRes	PC35	--	--	1	88.4263	10.2164	0.0014	0.00185	--	--	--	--	--	--	--	--	--	--	--	--	--	--	--	--
Landrace	LBIL	EnvRes	PC36	--	--	1	227.19	26.2486	3.1556e-07	0.00474	--	--	--	--	--	--	--	--	--	--	--	--	--	--	--	--
Landrace	LBIL	EnvRes	PC37	--	--	1	0.72483	0.08374	0.7723	1.5138e-05	--	--	--	--	--	--	--	--	--	--	--	--	--	--	--	--
Landrace	LBIL	EnvRes	PC38	--	--	1	112.71	13.0221	0.00031193	0.00235	--	--	--	--	--	--	--	--	--	--	--	--	--	--	--	--
Landrace	LBIL	EnvRes	PC39	--	--	1	7.63732	0.88238	0.34761	0.00015951	--	--	--	--	--	--	--	--	--	--	--	--	--	--	--	--
Landrace	LBIL	EnvRes	PC40	--	--	1	20.6808	2.38938	0.12225	0.00043192	--	--	--	--	--	--	--	--	--	--	--	--	--	--	--	--
Landrace	LBIL	EnvRes	PC41	--	--	1	40.808	4.71478	0.02997	0.00085228	--	--	--	--	--	--	--	--	--	--	--	--	--	--	--	--
Landrace	LBIL	EnvRes	PC42	--	--	1	59.7866	6.90748	0.00862	0.00125	--	--	--	--	--	--	--	--	--	--	--	--	--	--	--	--
Landrace	LBIL	EnvRes	PC43	--	--	1	240.444	27.7798	1.4373e-07	0.00502	--	--	--	--	--	--	--	--	--	--	--	--	--	--	--	--
Landrace	LBIL	EnvRes	PC44	--	--	1	39.8884	4.60853	0.03188	0.00083308	--	--	--	--	--	--	--	--	--	--	--	--	--	--	--	--
Landrace	LBIL	EnvRes	PC45	--	--	1	60.9081	7.03706	0.00802	0.00127	--	--	--	--	--	--	--	--	--	--	--	--	--	--	--	--
Landrace	LBIL	EnvRes	PC46	--	--	1	143.921	16.628	4.6434e-05	0.00301	--	--	--	--	--	--	--	--	--	--	--	--	--	--	--	--
Landrace	LBIL	EnvRes	PC47	--	--	1	56.0911	6.48053	0.01095	0.00117	--	--	--	--	--	--	--	--	--	--	--	--	--	--	--	--
Landrace	LBIL	EnvRes	PC48	--	--	1	8.10854	0.93683	0.33316	0.00016935	--	--	--	--	--	--	--	--	--	--	--	--	--	--	--	--
Landrace	LBIL	EnvRes	PC49	--	--	1	0.00774	0.00089389	0.97615	1.6159e-07	--	--	--	--	--	--	--	--	--	--	--	--	--	--	--	--
Landrace	LBIL	EnvRes	PC50	--	--	1	0.21305	0.02461	0.87534	4.4495e-06	--	--	--	--	--	--	--	--	--	--	--	--	--	--	--	--
Landrace	LBIL	EnvRes	Error	--	--	3689	8.65534	--	--	--	--	--	--	--	--	--	--	--	--	--	--	--	--	--	--	--
Landrace	LBLN	EnvRes	S1_97147695	1	97147695	2	40906.2	33.2064	5.0898e-15	0.01046	-8.925	10.2226	0.42287	45.4615	0.732298	3854	0.19632	0.224863	-1.14539	A/G	3107	101	646	544	0.110016	0.108108
Landrace	LBLN	EnvRes	S1_121219894	1	121219894	2	29332.6	23.8113	5.3082e-11	0.0075	-8.3879	2.95436	0.42287	45.4615	0.693442	4298	0.184506	0.064986	-0.352217	G/A	2958	170	1170	100	0.175663	0.166667
Landrace	LBLN	EnvRes	S2_20403662	2	20403662	2	22362.5	18.1532	1.4277e-08	0.00572	7.31075	1.3563	0.42287	45.4615	0.720885	3977	0.160812	0.0298341	0.185521	A/G	1098	1061	1818	421	0.495348	0.473684
Landrace	LBLN	EnvRes	S3_161414763	3	161414763	2	20920.8	16.9828	4.5514e-08	0.00535	-3.8157	7.03314	0.42287	45.4615	0.744171	3732	0.0839326	0.154705	-1.84321	G/C	1554	476	1702	666	0.355573	0.375
Landrace	LBLN	EnvRes	S4_99072854	4	99072854	2	24990	20.2861	1.7292e-09	0.00639	-9.0418	7.69329	0.42287	45.4615	0.706295	4143	0.198889	0.169227	-0.850858	T/G	3656	64	423	255	0.0664977	0.0657895
Landrace	LBLN	EnvRes	S5_208853452	5	208853452	2	35733.3	29.0072	3.1636e-13	0.00913	-20.307	19.1177	0.42287	45.4615	0.704427	4165	0.446686	0.420526	-0.941434	G/A	3398	260	507	233	0.123289	0.0769231
Landrace	LBLN	EnvRes	S7_137366083	7	137366083	2	25201.3	20.4576	1.4594e-09	0.00644	-11.356	-0.38184	0.42287	45.4615	0.738065	3794	0.249794	0.0083992	0.0336245	C/T	2809	177	808	604	0.153137	0.135135
Landrace	LBLN	EnvRes	S10_8748126	10	8748126	2	22025.6	17.8797	1.8718e-08	0.00563	17.6336	8.74818	0.42287	45.4615	0.701987	4194	0.38788	0.192431	0.496109	C/A	3639	93	462	204	0.0772532	0.0789474
Landrace	LBLN	EnvRes	S10_120680383	10	120680383	2	22769.9	18.4839	1.029e-08	0.00582	-8.1599	-0.69405	0.42287	45.4615	0.697593	4247	0.17949	0.0152668	0.0850562	C/A	2658	232	1357	151	0.214387	0.223684
Landrace	LBLN	EnvRes	mean	--	--	1	165150	134.064	1.7651e-30	0.02111	--	--	--	--	--	--	--	--	--	--	--	--	--	--	--	--
Landrace	LBLN	EnvRes	Tire_track	--	--	1	61257.8	49.7272	2.0993e-12	0.00783	--	--	--	--	--	--	--	--	--	--	--	--	--	--	--	--
Landrace	LBLN	EnvRes	Year	--	--	1	240871	195.532	2.4612e-43	0.03078	--	--	--	--	--	--	--	--	--	--	--	--	--	--	--	--
Landrace	LBLN	EnvRes	F_est	--	--	1	301604	244.833	1.7447e-53	0.03855	--	--	--	--	--	--	--	--	--	--	--	--	--	--	--	--
Landrace	LBLN	EnvRes	F_est_Year	--	--	1	17825.2	14.4699	0.00014472	0.00228	--	--	--	--	--	--	--	--	--	--	--	--	--	--	--	--
Landrace	LBLN	EnvRes	Shading	--	--	1	218473	177.35	1.4782e-39	0.02792	--	--	--	--	--	--	--	--	--	--	--	--	--	--	--	--
Landrace	LBLN	EnvRes	x1_1	--	--	1	19667	15.965	6.5781e-05	0.00251	--	--	--	--	--	--	--	--	--	--	--	--	--	--	--	--
Landrace	LBLN	EnvRes	x1_2	--	--	1	7598.42	6.16815	0.01305	0.00097108	--	--	--	--	--	--	--	--	--	--	--	--	--	--	--	--
Landrace	LBLN	EnvRes	x1_3	--	--	1	8654.3	7.02529	0.00807	0.00111	--	--	--	--	--	--	--	--	--	--	--	--	--	--	--	--
Landrace	LBLN	EnvRes	x1_4	--	--	1	11536.1	9.36464	0.00223	0.00147	--	--	--	--	--	--	--	--	--	--	--	--	--	--	--	--
Landrace	LBLN	EnvRes	x2_1	--	--	1	162.437	0.13186	0.71653	2.076e-05	--	--	--	--	--	--	--	--	--	--	--	--	--	--	--	--
Landrace	LBLN	EnvRes	x2_2	--	--	1	110.29	0.08953	0.76479	1.4095e-05	--	--	--	--	--	--	--	--	--	--	--	--	--	--	--	--
Landrace	LBLN	EnvRes	x2_3	--	--	1	3463.1	2.81123	0.09369	0.00044259	--	--	--	--	--	--	--	--	--	--	--	--	--	--	--	--
Landrace	LBLN	EnvRes	x2_4	--	--	1	2925.05	2.37446	0.12342	0.00037382	--	--	--	--	--	--	--	--	--	--	--	--	--	--	--	--
Landrace	LBLN	EnvRes	y1_1	--	--	1	1569	1.27366	0.25915	0.00020052	--	--	--	--	--	--	--	--	--	--	--	--	--	--	--	--
Landrace	LBLN	EnvRes	y1_2	--	--	1	15811.1	12.835	0.00034458	0.00202	--	--	--	--	--	--	--	--	--	--	--	--	--	--	--	--
Landrace	LBLN	EnvRes	y1_3	--	--	1	2752.5	2.2344	0.13505	0.00035177	--	--	--	--	--	--	--	--	--	--	--	--	--	--	--	--
Landrace	LBLN	EnvRes	y1_4	--	--	1	2249.42	1.82601	0.17668	0.00028748	--	--	--	--	--	--	--	--	--	--	--	--	--	--	--	--
Landrace	LBLN	EnvRes	y2_1	--	--	1	745.982	0.60556	0.43651	9.5337e-05	--	--	--	--	--	--	--	--	--	--	--	--	--	--	--	--
Landrace	LBLN	EnvRes	y2_2	--	--	1	35168	28.5483	9.6911e-08	0.00449	--	--	--	--	--	--	--	--	--	--	--	--	--	--	--	--
Landrace	LBLN	EnvRes	y2_3	--	--	1	40.089	0.03254	0.85685	5.1234e-06	--	--	--	--	--	--	--	--	--	--	--	--	--	--	--	--
Landrace	LBLN	EnvRes	y2_4	--	--	1	3343.06	2.71379	0.09957	0.00042724	--	--	--	--	--	--	--	--	--	--	--	--	--	--	--	--
Landrace	LBLN	EnvRes	PC1	--	--	1	1195.02	0.97008	0.32473	0.00015272	--	--	--	--	--	--	--	--	--	--	--	--	--	--	--	--
Landrace	LBLN	EnvRes	PC2	--	--	1	20970.1	17.0228	3.7746e-05	0.00268	--	--	--	--	--	--	--	--	--	--	--	--	--	--	--	--
Landrace	LBLN	EnvRes	PC3	--	--	1	1026.21	0.83304	0.36145	0.00013115	--	--	--	--	--	--	--	--	--	--	--	--	--	--	--	--
Landrace	LBLN	EnvRes	PC4	--	--	1	13127.2	10.6563	0.00111	0.00168	--	--	--	--	--	--	--	--	--	--	--	--	--	--	--	--
Landrace	LBLN	EnvRes	PC5	--	--	1	17897.4	14.5286	0.0001403	0.00229	--	--	--	--	--	--	--	--	--	--	--	--	--	--	--	--
Landrace	LBLN	EnvRes	PC6	--	--	1	38932.2	31.6039	2.0304e-08	0.00498	--	--	--	--	--	--	--	--	--	--	--	--	--	--	--	--
Landrace	LBLN	EnvRes	PC7	--	--	1	2770.22	2.24878	0.13381	0.00035404	--	--	--	--	--	--	--	--	--	--	--	--	--	--	--	--
Landrace	LBLN	EnvRes	PC8	--	--	1	1052.84	0.85467	0.3553	0.00013455	--	--	--	--	--	--	--	--	--	--	--	--	--	--	--	--
Landrace	LBLN	EnvRes	PC9	--	--	1	633.093	0.51392	0.47349	8.091e-05	--	--	--	--	--	--	--	--	--	--	--	--	--	--	--	--
Landrace	LBLN	EnvRes	PC10	--	--	1	66948	54.3463	2.0636e-13	0.00856	--	--	--	--	--	--	--	--	--	--	--	--	--	--	--	--
Landrace	LBLN	EnvRes	PC11	--	--	1	9358.99	7.59733	0.00587	0.0012	--	--	--	--	--	--	--	--	--	--	--	--	--	--	--	--
Landrace	LBLN	EnvRes	PC12	--	--	1	30226.1	24.5366	7.6177e-07	0.00386	--	--	--	--	--	--	--	--	--	--	--	--	--	--	--	--
Landrace	LBLN	EnvRes	PC13	--	--	1	474.944	0.38554	0.53469	6.0698e-05	--	--	--	--	--	--	--	--	--	--	--	--	--	--	--	--
Landrace	LBLN	EnvRes	PC14	--	--	1	41903.6	34.016	5.9349e-09	0.00536	--	--	--	--	--	--	--	--	--	--	--	--	--	--	--	--
Landrace	LBLN	EnvRes	PC15	--	--	1	274.34	0.2227	0.63702	3.5061e-05	--	--	--	--	--	--	--	--	--	--	--	--	--	--	--	--
Landrace	LBLN	EnvRes	PC16	--	--	1	25078.2	20.3577	6.6232e-06	0.00321	--	--	--	--	--	--	--	--	--	--	--	--	--	--	--	--
Landrace	LBLN	EnvRes	PC17	--	--	1	289.389	0.23492	0.62793	3.6984e-05	--	--	--	--	--	--	--	--	--	--	--	--	--	--	--	--
Landrace	LBLN	EnvRes	PC18	--	--	1	504.29	0.40937	0.52233	6.4448e-05	--	--	--	--	--	--	--	--	--	--	--	--	--	--	--	--
Landrace	LBLN	EnvRes	PC19	--	--	1	4638.58	3.76545	0.0524	0.00059281	--	--	--	--	--	--	--	--	--	--	--	--	--	--	--	--
Landrace	LBLN	EnvRes	PC20	--	--	1	11104.2	9.01405	0.0027	0.00142	--	--	--	--	--	--	--	--	--	--	--	--	--	--	--	--
Landrace	LBLN	EnvRes	PC21	--	--	1	557.505	0.45256	0.50116	7.1249e-05	--	--	--	--	--	--	--	--	--	--	--	--	--	--	--	--
Landrace	LBLN	EnvRes	PC22	--	--	1	4991.1	4.05162	0.0442	0.00063786	--	--	--	--	--	--	--	--	--	--	--	--	--	--	--	--
Landrace	LBLN	EnvRes	PC23	--	--	1	20624	16.7419	4.3739e-05	0.00264	--	--	--	--	--	--	--	--	--	--	--	--	--	--	--	--
Landrace	LBLN	EnvRes	PC24	--	--	1	21914.5	17.7895	2.5265e-05	0.0028	--	--	--	--	--	--	--	--	--	--	--	--	--	--	--	--
Landrace	LBLN	EnvRes	PC25	--	--	1	15268.1	12.3942	0.00043587	0.00195	--	--	--	--	--	--	--	--	--	--	--	--	--	--	--	--
Landrace	LBLN	EnvRes	PC26	--	--	1	10033.3	8.14468	0.00434	0.00128	--	--	--	--	--	--	--	--	--	--	--	--	--	--	--	--
Landrace	LBLN	EnvRes	PC27	--	--	1	4053.57	3.29056	0.06976	0.00051805	--	--	--	--	--	--	--	--	--	--	--	--	--	--	--	--
Landrace	LBLN	EnvRes	PC28	--	--	1	39811.2	32.3175	1.4106e-08	0.00509	--	--	--	--	--	--	--	--	--	--	--	--	--	--	--	--
Landrace	LBLN	EnvRes	PC29	--	--	1	11969.9	9.71679	0.00184	0.00153	--	--	--	--	--	--	--	--	--	--	--	--	--	--	--	--
Landrace	LBLN	EnvRes	PC30	--	--	1	12232.2	9.92975	0.00164	0.00156	--	--	--	--	--	--	--	--	--	--	--	--	--	--	--	--
Landrace	LBLN	EnvRes	PC31	--	--	1	61.602	0.05001	0.82306	7.8728e-06	--	--	--	--	--	--	--	--	--	--	--	--	--	--	--	--
Landrace	LBLN	EnvRes	PC32	--	--	1	5701.16	4.62802	0.03152	0.00072861	--	--	--	--	--	--	--	--	--	--	--	--	--	--	--	--
Landrace	LBLN	EnvRes	PC33	--	--	1	1391.16	1.1293	0.28799	0.00017779	--	--	--	--	--	--	--	--	--	--	--	--	--	--	--	--
Landrace	LBLN	EnvRes	PC34	--	--	1	32286.3	26.209	3.2201e-07	0.00413	--	--	--	--	--	--	--	--	--	--	--	--	--	--	--	--
Landrace	LBLN	EnvRes	PC35	--	--	1	1276.28	1.03605	0.30881	0.00016311	--	--	--	--	--	--	--	--	--	--	--	--	--	--	--	--
Landrace	LBLN	EnvRes	PC36	--	--	1	11472.4	9.31292	0.00229	0.00147	--	--	--	--	--	--	--	--	--	--	--	--	--	--	--	--
Landrace	LBLN	EnvRes	PC37	--	--	1	157.419	0.12779	0.72076	2.0118e-05	--	--	--	--	--	--	--	--	--	--	--	--	--	--	--	--
Landrace	LBLN	EnvRes	PC38	--	--	1	9720.83	7.89106	0.00499	0.00124	--	--	--	--	--	--	--	--	--	--	--	--	--	--	--	--
Landrace	LBLN	EnvRes	PC39	--	--	1	360.579	0.29271	0.58852	4.6082e-05	--	--	--	--	--	--	--	--	--	--	--	--	--	--	--	--
Landrace	LBLN	EnvRes	PC40	--	--	1	12587.7	10.2183	0.0014	0.00161	--	--	--	--	--	--	--	--	--	--	--	--	--	--	--	--
Landrace	LBLN	EnvRes	PC41	--	--	1	2915.23	2.36649	0.12405	0.00037257	--	--	--	--	--	--	--	--	--	--	--	--	--	--	--	--
Landrace	LBLN	EnvRes	PC42	--	--	1	14346	11.6456	0.00065044	0.00183	--	--	--	--	--	--	--	--	--	--	--	--	--	--	--	--
Landrace	LBLN	EnvRes	PC43	--	--	1	17871.5	14.5075	0.00014187	0.00228	--	--	--	--	--	--	--	--	--	--	--	--	--	--	--	--
Landrace	LBLN	EnvRes	PC44	--	--	1	202.626	0.16449	0.68508	2.5896e-05	--	--	--	--	--	--	--	--	--	--	--	--	--	--	--	--
Landrace	LBLN	EnvRes	PC45	--	--	1	179.974	0.1461	0.70232	2.3001e-05	--	--	--	--	--	--	--	--	--	--	--	--	--	--	--	--
Landrace	LBLN	EnvRes	PC46	--	--	1	3064.24	2.48745	0.11484	0.00039161	--	--	--	--	--	--	--	--	--	--	--	--	--	--	--	--
Landrace	LBLN	EnvRes	PC47	--	--	1	3253.22	2.64086	0.10423	0.00041576	--	--	--	--	--	--	--	--	--	--	--	--	--	--	--	--
Landrace	LBLN	EnvRes	PC48	--	--	1	2384.41	1.93559	0.16423	0.00030473	--	--	--	--	--	--	--	--	--	--	--	--	--	--	--	--
Landrace	LBLN	EnvRes	PC49	--	--	1	2725.21	2.21224	0.137	0.00034828	--	--	--	--	--	--	--	--	--	--	--	--	--	--	--	--
Landrace	LBLN	EnvRes	PC50	--	--	1	27.8447	0.0226	0.8805	3.5586e-06	--	--	--	--	--	--	--	--	--	--	--	--	--	--	--	--
Landrace	LBLN	EnvRes	Error	--	--	3696	1231.88	--	--	--	--	--	--	--	--	--	--	--	--	--	--	--	--	--	--	--
Landrace	LBNN	EnvRes	S1_35473261	1	35473261	2	77.7036	18.6906	8.3856e-09	0.00627	-0.46776	0.58126	0.38416	2.55189	0.0385105	4391	0.1833	0.227777	-1.24265	A/G	4046	18	327	7	0.0413345	0.0625
Landrace	LBNN	EnvRes	S1_63581293	1	63581293	2	60.4287	14.5353	5.1531e-07	0.00487	0.9384	0.38851	0.38416	2.55189	0.0385369	4385	0.367728	0.152244	0.414013	A/G	3648	84	653	13	0.0936146	0.125
Landrace	LBNN	EnvRes	S1_195027775	1	195027775	2	106.108	25.5229	9.8022e-12	0.00856	1.07827	-0.063814	0.38416	2.55189	0.041321	3814	0.422538	0.0250066	-0.0591818	G/A	3432	52	330	584	0.0568956	0.0540541
Landrace	LBNN	EnvRes	S1_217999211	1	217999211	2	92.332	22.2092	2.5829e-10	0.00745	-1.0925	-0.18385	0.38416	2.55189	0.0402684	4016	0.428115	0.0720447	0.168284	T/C	3577	41	398	382	0.059761	0.0526316
Landrace	LBNN	EnvRes	S1_243351730	1	243351730	2	66.5708	16.0127	1.1904e-07	0.00537	-0.16623	0.61994	0.38416	2.55189	0.0412024	3836	0.06514	0.242934	-3.72941	A/T	3240	57	539	562	0.0851147	0.0657895
Landrace	LBNN	EnvRes	S2_187883201	2	187883201	2	77.0605	18.5359	9.7733e-09	0.00622	0.81662	-0.46405	0.38416	2.55189	0.0385809	4375	0.320006	0.181846	-0.568257	T/A	4126	27	222	23	0.0315429	0.025
Landrace	LBNN	EnvRes	S3_122368048	3	122368048	2	68.706	16.5263	7.1547e-08	0.00554	0.55113	0.7466	0.38416	2.55189	0.0413536	3808	0.21597	0.292568	1.35467	A/C	2517	159	1132	590	0.190389	0.189189
Landrace	LBNN	EnvRes	S3_210770189	3	210770189	2	90.6304	21.7999	3.8705e-10	0.00731	-1.1946	0.33272	0.38416	2.55189	0.0411327	3849	0.468124	0.130382	-0.27852	A/G	3674	21	154	549	0.0254612	0.0277778
Landrace	LBNN	EnvRes	S4_68135924	4	68135924	2	61.3086	14.747	4.177e-07	0.00495	0.83975	0.46375	0.38416	2.55189	0.0396177	4149	0.32907	0.181728	0.552248	G/A	3350	128	671	249	0.111714	0.121622
Landrace	LBNN	EnvRes	S4_147281282	4	147281282	2	71.3715	17.1674	3.7902e-08	0.00576	0.09452	1.2072	0.38416	2.55189	0.0419358	3703	0.0370393	0.473062	12.7719	C/T	3433	19	251	695	0.0390224	0.0405405
Landrace	LBNN	EnvRes	S6_49034295	6	49034295	2	59.4427	14.2981	6.5204e-07	0.0048	0.42346	-0.18767	0.38416	2.55189	0.0385457	4383	0.16594	0.0735417	-0.443182	C/T	3605	72	706	15	0.0969655	0.0875
Landrace	LBNN	EnvRes	S6_159350096	6	159350096	2	67.2704	16.181	1.0075e-07	0.00543	0.21527	-0.86724	0.38416	2.55189	0.0403438	4001	0.0843572	0.339843	-4.02862	A/G	3685	41	275	397	0.0446138	0.0540541
Landrace	LBNN	EnvRes	S6_165295053	6	165295053	2	96.5764	23.2302	9.4212e-11	0.00779	-0.52054	-0.27667	0.38416	2.55189	0.0385325	4386	0.203982	0.108418	0.531506	A/G	1911	911	1564	12	0.386001	0.4
Landrace	LBNN	EnvRes	S7_129794312	7	129794312	2	66.1688	15.916	1.3102e-07	0.00534	0.64792	0.05414	0.38416	2.55189	0.0412508	3827	0.253898	0.0212157	0.0835597	T/C	3005	172	650	571	0.129867	0.135135
Landrace	LBNN	EnvRes	S8_102867637	8	102867637	2	138.25	33.2543	4.8544e-15	0.01115	0.57761	-0.13418	0.38416	2.55189	0.0411274	3850	0.226346	0.0525807	-0.232302	T/C	2209	316	1325	548	0.254156	0.27027
Landrace	LBNN	EnvRes	S8_163355581	8	163355581	2	78.6547	18.9194	6.6861e-09	0.00635	-0.47372	-0.67657	0.38416	2.55189	0.0414571	3789	0.185635	0.265125	1.42821	A/G	2263	250	1276	609	0.234363	0.202703
Landrace	LBNN	EnvRes	S9_134292200	9	134292200	2	88.579	21.3065	6.3038e-10	0.00715	-0.92852	-0.56375	0.38416	2.55189	0.0384974	4394	0.363856	0.220915	0.607149	T/C	3487	112	795	4	0.115954	0.1375
Landrace	LBNN	EnvRes	S10_14907518	10	14907518	2	77.4459	18.6286	8.9163e-09	0.00625	0.42285	-0.16087	0.38416	2.55189	0.0404095	3988	0.165701	0.0630396	-0.380442	G/A	1437	1027	1524	410	0.448596	0.460526
Landrace	LBNN	EnvRes	mean	--	--	1	169.088	40.672	2.0228e-10	0.00682	--	--	--	--	--	--	--	--	--	--	--	--	--	--	--	--
Landrace	LBNN	EnvRes	Tire_track	--	--	1	52.1381	12.5411	0.000403	0.0021	--	--	--	--	--	--	--	--	--	--	--	--	--	--	--	--
Landrace	LBNN	EnvRes	Year	--	--	1	616.193	148.217	1.8421e-33	0.02485	--	--	--	--	--	--	--	--	--	--	--	--	--	--	--	--
Landrace	LBNN	EnvRes	F_est	--	--	1	531.229	127.78	3.7508e-29	0.02143	--	--	--	--	--	--	--	--	--	--	--	--	--	--	--	--
Landrace	LBNN	EnvRes	F_est_Year	--	--	1	47.3574	11.3912	0.00074554	0.00191	--	--	--	--	--	--	--	--	--	--	--	--	--	--	--	--
Landrace	LBNN	EnvRes	Shading	--	--	1	61.5854	14.8135	0.00012068	0.00248	--	--	--	--	--	--	--	--	--	--	--	--	--	--	--	--
Landrace	LBNN	EnvRes	x1_1	--	--	1	7.70874	1.85423	0.17337	0.00031094	--	--	--	--	--	--	--	--	--	--	--	--	--	--	--	--
Landrace	LBNN	EnvRes	x1_2	--	--	1	42.2661	10.1665	0.00144	0.0017	--	--	--	--	--	--	--	--	--	--	--	--	--	--	--	--
Landrace	LBNN	EnvRes	x1_3	--	--	1	33.7916	8.12811	0.00438	0.00136	--	--	--	--	--	--	--	--	--	--	--	--	--	--	--	--
Landrace	LBNN	EnvRes	x1_4	--	--	1	0.02819	0.00678	0.93437	1.1372e-06	--	--	--	--	--	--	--	--	--	--	--	--	--	--	--	--
Landrace	LBNN	EnvRes	x2_1	--	--	1	45.0026	10.8248	0.00101	0.00182	--	--	--	--	--	--	--	--	--	--	--	--	--	--	--	--
Landrace	LBNN	EnvRes	x2_2	--	--	1	34.1352	8.21077	0.00419	0.00138	--	--	--	--	--	--	--	--	--	--	--	--	--	--	--	--
Landrace	LBNN	EnvRes	x2_3	--	--	1	6.31039	1.51788	0.21802	0.00025454	--	--	--	--	--	--	--	--	--	--	--	--	--	--	--	--
Landrace	LBNN	EnvRes	x2_4	--	--	1	10.2106	2.45603	0.11716	0.00041186	--	--	--	--	--	--	--	--	--	--	--	--	--	--	--	--
Landrace	LBNN	EnvRes	y1_1	--	--	1	7.20827	1.73385	0.188	0.00029075	--	--	--	--	--	--	--	--	--	--	--	--	--	--	--	--
Landrace	LBNN	EnvRes	y1_2	--	--	1	6.79295	1.63395	0.20124	0.000274	--	--	--	--	--	--	--	--	--	--	--	--	--	--	--	--
Landrace	LBNN	EnvRes	y1_3	--	--	1	6.88661	1.65648	0.19816	0.00027778	--	--	--	--	--	--	--	--	--	--	--	--	--	--	--	--
Landrace	LBNN	EnvRes	y1_4	--	--	1	6.92134	1.66484	0.19703	0.00027918	--	--	--	--	--	--	--	--	--	--	--	--	--	--	--	--
Landrace	LBNN	EnvRes	y2_1	--	--	1	9.42728	2.26761	0.13219	0.00038026	--	--	--	--	--	--	--	--	--	--	--	--	--	--	--	--
Landrace	LBNN	EnvRes	y2_2	--	--	1	0.2932	0.07053	0.79059	1.1827e-05	--	--	--	--	--	--	--	--	--	--	--	--	--	--	--	--
Landrace	LBNN	EnvRes	y2_3	--	--	1	3.02249	0.72702	0.39391	0.00012192	--	--	--	--	--	--	--	--	--	--	--	--	--	--	--	--
Landrace	LBNN	EnvRes	y2_4	--	--	1	2.78203	0.66918	0.41339	0.00011222	--	--	--	--	--	--	--	--	--	--	--	--	--	--	--	--
Landrace	LBNN	EnvRes	PC1	--	--	1	516.55	124.249	2.0958e-28	0.02084	--	--	--	--	--	--	--	--	--	--	--	--	--	--	--	--
Landrace	LBNN	EnvRes	PC2	--	--	1	3.77726	0.90857	0.34056	0.00015236	--	--	--	--	--	--	--	--	--	--	--	--	--	--	--	--
Landrace	LBNN	EnvRes	PC3	--	--	1	93.9765	22.6048	2.0657e-06	0.00379	--	--	--	--	--	--	--	--	--	--	--	--	--	--	--	--
Landrace	LBNN	EnvRes	PC4	--	--	1	33.8467	8.14137	0.00435	0.00137	--	--	--	--	--	--	--	--	--	--	--	--	--	--	--	--
Landrace	LBNN	EnvRes	PC5	--	--	1	229.925	55.3055	1.2755e-13	0.00927	--	--	--	--	--	--	--	--	--	--	--	--	--	--	--	--
Landrace	LBNN	EnvRes	PC6	--	--	1	378.314	90.9984	2.5241e-21	0.01526	--	--	--	--	--	--	--	--	--	--	--	--	--	--	--	--
Landrace	LBNN	EnvRes	PC7	--	--	1	243.097	58.4738	2.6097e-14	0.00981	--	--	--	--	--	--	--	--	--	--	--	--	--	--	--	--
Landrace	LBNN	EnvRes	PC8	--	--	1	35.2203	8.47178	0.00363	0.00142	--	--	--	--	--	--	--	--	--	--	--	--	--	--	--	--
Landrace	LBNN	EnvRes	PC9	--	--	1	16.2433	3.9071	0.04816	0.00065519	--	--	--	--	--	--	--	--	--	--	--	--	--	--	--	--
Landrace	LBNN	EnvRes	PC10	--	--	1	146.324	35.1963	3.2546e-09	0.0059	--	--	--	--	--	--	--	--	--	--	--	--	--	--	--	--
Landrace	LBNN	EnvRes	PC11	--	--	1	362.272	87.1398	1.6954e-20	0.01461	--	--	--	--	--	--	--	--	--	--	--	--	--	--	--	--
Landrace	LBNN	EnvRes	PC12	--	--	1	0.00108	0.00025877	0.98717	4.3393e-08	--	--	--	--	--	--	--	--	--	--	--	--	--	--	--	--
Landrace	LBNN	EnvRes	PC13	--	--	1	15.9954	3.84748	0.0499	0.00064519	--	--	--	--	--	--	--	--	--	--	--	--	--	--	--	--
Landrace	LBNN	EnvRes	PC14	--	--	1	54.6205	13.1382	0.00029323	0.0022	--	--	--	--	--	--	--	--	--	--	--	--	--	--	--	--
Landrace	LBNN	EnvRes	PC15	--	--	1	35.2989	8.49068	0.00359	0.00142	--	--	--	--	--	--	--	--	--	--	--	--	--	--	--	--
Landrace	LBNN	EnvRes	PC16	--	--	1	275.354	66.2327	5.4188e-16	0.01111	--	--	--	--	--	--	--	--	--	--	--	--	--	--	--	--
Landrace	LBNN	EnvRes	PC17	--	--	1	42.9098	10.3214	0.00133	0.00173	--	--	--	--	--	--	--	--	--	--	--	--	--	--	--	--
Landrace	LBNN	EnvRes	PC18	--	--	1	115.587	27.803	1.4201e-07	0.00466	--	--	--	--	--	--	--	--	--	--	--	--	--	--	--	--
Landrace	LBNN	EnvRes	PC19	--	--	1	7.2762	1.75019	0.18593	0.00029349	--	--	--	--	--	--	--	--	--	--	--	--	--	--	--	--
Landrace	LBNN	EnvRes	PC20	--	--	1	0.59217	0.14244	0.70589	2.3886e-05	--	--	--	--	--	--	--	--	--	--	--	--	--	--	--	--
Landrace	LBNN	EnvRes	PC21	--	--	1	7.45459	1.7931	0.18063	0.00030069	--	--	--	--	--	--	--	--	--	--	--	--	--	--	--	--
Landrace	LBNN	EnvRes	PC22	--	--	1	341.862	82.2304	1.921e-19	0.01379	--	--	--	--	--	--	--	--	--	--	--	--	--	--	--	--
Landrace	LBNN	EnvRes	PC23	--	--	1	12.4515	2.99505	0.0836	0.00050225	--	--	--	--	--	--	--	--	--	--	--	--	--	--	--	--
Landrace	LBNN	EnvRes	PC24	--	--	1	565.463	136.014	6.8346e-31	0.02281	--	--	--	--	--	--	--	--	--	--	--	--	--	--	--	--
Landrace	LBNN	EnvRes	PC25	--	--	1	1.09979	0.26454	0.60705	4.4361e-05	--	--	--	--	--	--	--	--	--	--	--	--	--	--	--	--
Landrace	LBNN	EnvRes	PC26	--	--	1	32.6531	7.85428	0.0051	0.00132	--	--	--	--	--	--	--	--	--	--	--	--	--	--	--	--
Landrace	LBNN	EnvRes	PC27	--	--	1	4.05444	0.97524	0.32344	0.00016354	--	--	--	--	--	--	--	--	--	--	--	--	--	--	--	--
Landrace	LBNN	EnvRes	PC28	--	--	1	219.671	52.839	4.3953e-13	0.00886	--	--	--	--	--	--	--	--	--	--	--	--	--	--	--	--
Landrace	LBNN	EnvRes	PC29	--	--	1	155.611	37.4302	1.0461e-09	0.00628	--	--	--	--	--	--	--	--	--	--	--	--	--	--	--	--
Landrace	LBNN	EnvRes	PC30	--	--	1	37.7542	9.08126	0.0026	0.00152	--	--	--	--	--	--	--	--	--	--	--	--	--	--	--	--
Landrace	LBNN	EnvRes	PC31	--	--	1	17.2156	4.14098	0.04193	0.00069441	--	--	--	--	--	--	--	--	--	--	--	--	--	--	--	--
Landrace	LBNN	EnvRes	PC32	--	--	1	15.1515	3.64448	0.05633	0.00061115	--	--	--	--	--	--	--	--	--	--	--	--	--	--	--	--
Landrace	LBNN	EnvRes	PC33	--	--	1	123.998	29.8259	5.0374e-08	0.005	--	--	--	--	--	--	--	--	--	--	--	--	--	--	--	--
Landrace	LBNN	EnvRes	PC34	--	--	1	30.821	7.41359	0.0065	0.00124	--	--	--	--	--	--	--	--	--	--	--	--	--	--	--	--
Landrace	LBNN	EnvRes	PC35	--	--	1	57.9	13.9271	0.0001929	0.00234	--	--	--	--	--	--	--	--	--	--	--	--	--	--	--	--
Landrace	LBNN	EnvRes	PC36	--	--	1	0.3316	0.07976	0.77763	1.3376e-05	--	--	--	--	--	--	--	--	--	--	--	--	--	--	--	--
Landrace	LBNN	EnvRes	PC37	--	--	1	40.4475	9.7291	0.00183	0.00163	--	--	--	--	--	--	--	--	--	--	--	--	--	--	--	--
Landrace	LBNN	EnvRes	PC38	--	--	1	4.13404	0.99439	0.31874	0.00016675	--	--	--	--	--	--	--	--	--	--	--	--	--	--	--	--
Landrace	LBNN	EnvRes	PC39	--	--	1	2.63861	0.63468	0.42569	0.00010643	--	--	--	--	--	--	--	--	--	--	--	--	--	--	--	--
Landrace	LBNN	EnvRes	PC40	--	--	1	24.5708	5.91017	0.0151	0.00099109	--	--	--	--	--	--	--	--	--	--	--	--	--	--	--	--
Landrace	LBNN	EnvRes	PC41	--	--	1	164.993	39.687	3.3309e-10	0.00666	--	--	--	--	--	--	--	--	--	--	--	--	--	--	--	--
Landrace	LBNN	EnvRes	PC42	--	--	1	1.11767	0.26884	0.60414	4.5083e-05	--	--	--	--	--	--	--	--	--	--	--	--	--	--	--	--
Landrace	LBNN	EnvRes	PC43	--	--	1	8.58103	2.06405	0.15089	0.00034613	--	--	--	--	--	--	--	--	--	--	--	--	--	--	--	--
Landrace	LBNN	EnvRes	PC44	--	--	1	0.11066	0.02662	0.87041	4.4636e-06	--	--	--	--	--	--	--	--	--	--	--	--	--	--	--	--
Landrace	LBNN	EnvRes	PC45	--	--	1	65.7409	15.8131	7.1254e-05	0.00265	--	--	--	--	--	--	--	--	--	--	--	--	--	--	--	--
Landrace	LBNN	EnvRes	PC46	--	--	1	8.26153	1.9872	0.15872	0.00033324	--	--	--	--	--	--	--	--	--	--	--	--	--	--	--	--
Landrace	LBNN	EnvRes	PC47	--	--	1	92.3842	22.2218	2.5185e-06	0.00373	--	--	--	--	--	--	--	--	--	--	--	--	--	--	--	--
Landrace	LBNN	EnvRes	PC48	--	--	1	18.3165	4.40579	0.03588	0.00073882	--	--	--	--	--	--	--	--	--	--	--	--	--	--	--	--
Landrace	LBNN	EnvRes	PC49	--	--	1	0.27667	0.06655	0.79644	1.116e-05	--	--	--	--	--	--	--	--	--	--	--	--	--	--	--	--
Landrace	LBNN	EnvRes	PC50	--	--	1	7.11962	1.71253	0.19074	0.00028718	--	--	--	--	--	--	--	--	--	--	--	--	--	--	--	--
Landrace	LBNN	EnvRes	Error	--	--	3699	4.15737	--	--	--	--	--	--	--	--	--	--	--	--	--	--	--	--	--	--	--
Landrace	LFLN	Veg/FT	S1_26868686	1	26868686	2	1091.86	13.637	1.2666e-06	0.00399	5.64698	5.32462	0.53688	12.8586	0.207289	3848	0.439159	0.41409	0.942915	C/T	3610	32	206	550	0.0350832	0.0540541
Landrace	LFLN	Veg/FT	S1_32832795	1	32832795	2	1287.73	16.0834	1.122e-07	0.0047	2.20161	-0.9331	0.53688	12.8586	0.199388	4159	0.171217	0.0725661	-0.423826	G/A	3245	111	803	239	0.123227	0.102564
Landrace	LFLN	Veg/FT	S1_129744870	1	129744870	2	2236.58	27.9341	9.4015e-13	0.00816	-3.237	1.40291	0.53688	12.8586	0.207235	3850	0.251738	0.109103	-0.433398	G/A	2987	157	706	548	0.132468	0.0972222
Landrace	LFLN	Veg/FT	S1_164855862	1	164855862	2	1230.91	15.3736	2.2659e-07	0.00449	-1.8165	-0.88291	0.53688	12.8586	0.206167	3890	0.141267	0.0686629	0.48605	C/T	1213	1123	1554	508	0.488432	0.458333
Landrace	LFLN	Veg/FT	S1_249951791	1	249951791	2	1751.77	21.879	3.652e-10	0.00639	-1.7882	2.70295	0.53688	12.8586	0.199677	4147	0.139066	0.210205	-1.51155	C/T	3516	84	547	251	0.0862069	0.0921053
Landrace	LFLN	Veg/FT	S1_281044855	1	281044855	2	1741.1	21.7457	4.1651e-10	0.00635	-2.5194	1.99853	0.53688	12.8586	0.21074	3723	0.195931	0.155423	-0.793256	C/A	2824	238	661	675	0.152699	0.148649
Landrace	LFLN	Veg/FT	S2_24613914	2	24613914	2	1328.12	16.5878	6.8098e-08	0.00485	-4.87	-0.60597	0.53688	12.8586	0.204544	3952	0.378734	0.0471256	0.124429	A/G	3632	30	290	446	0.0442814	0.0394737
Landrace	LFLN	Veg/FT	S2_113167457	2	113167457	2	1416.41	17.6905	2.2873e-08	0.00517	-1.0587	2.0725	0.53688	12.8586	0.200793	4101	0.0823339	0.161176	-1.95759	T/A	2220	613	1268	297	0.304072	0.302632
Landrace	LFLN	Veg/FT	S3_65590829	3	65590829	2	1349.18	16.8509	5.2491e-08	0.00492	4.79019	0.67564	0.53688	12.8586	0.204337	3960	0.372528	0.0525438	0.141047	C/T	3309	68	583	438	0.0907828	0.0921053
Landrace	LFLN	Veg/FT	S3_92893126	3	92893126	2	2429.24	30.3404	8.8487e-14	0.00887	4.18394	-0.34681	0.53688	12.8586	0.194094	4389	0.32538	0.026971	-0.0828908	G/A	3721	116	552	9	0.0893142	0.0875
Landrace	LFLN	Veg/FT	S4_5589886	4	5589886	2	1193.21	14.9028	3.6124e-07	0.00436	4.69228	4.68429	0.53688	12.8586	0.199197	4167	0.364913	0.364292	0.998297	G/A	3781	68	318	231	0.0544756	0.0641026
Landrace	LFLN	Veg/FT	S4_90249456	4	90249456	2	1280.17	15.9889	1.232e-07	0.00467	6.28612	2.54412	0.53688	12.8586	0.207586	3837	0.488864	0.197853	0.40472	C/T	3532	28	277	561	0.0433933	0.0540541
Landrace	LFLN	Veg/FT	S4_157227065	4	157227065	2	2218.5	27.7084	1.1737e-12	0.0081	4.06617	-0.47988	0.53688	12.8586	0.210769	3722	0.316221	0.0373197	-0.118018	A/C	2699	146	877	676	0.157039	0.175676
Landrace	LFLN	Veg/FT	S4_183420613	4	183420613	2	1437.5	17.9539	1.7628e-08	0.00525	7.56389	8.12867	0.53688	12.8586	0.207532	3839	0.588235	0.632158	1.07467	T/C	3551	17	271	559	0.0397239	0.0555556
Landrace	LFLN	Veg/FT	S4_200217598	4	200217598	2	1957.37	24.4469	2.9055e-11	0.00714	-3.1486	1.44343	0.53688	12.8586	0.199918	4137	0.244863	0.112254	-0.458435	T/A	3298	108	731	261	0.114455	0.131579
Landrace	LFLN	Veg/FT	S5_177938667	5	177938667	2	1411.06	17.6237	2.4437e-08	0.00515	2.60726	-0.95667	0.53688	12.8586	0.210967	3715	0.202764	0.0743991	-0.366925	C/T	1237	1125	1353	683	0.484926	0.486111
Landrace	LFLN	Veg/FT	S6_108513926	6	108513926	2	1961.53	24.4988	2.7607e-11	0.00716	4.31618	-2.0946	0.53688	12.8586	0.194582	4367	0.335664	0.162895	-0.48529	C/A	3880	43	444	31	0.0606824	0.075
Landrace	LFLN	Veg/FT	S6_127386468	6	127386468	2	1403.03	17.5233	2.6986e-08	0.00512	5.16525	9.45942	0.53688	12.8586	0.194116	4388	0.401696	0.735648	1.83136	C/T	4191	14	183	10	0.0240428	0.0375
Landrace	LFLN	Veg/FT	S7_152599449	7	152599449	2	1579.25	19.7244	3.0638e-09	0.00576	9.01879	8.083	0.53688	12.8586	0.194293	4380	0.701381	0.628606	0.89624	G/A	4135	14	231	18	0.0295662	0.025
Landrace	LFLN	Veg/FT	S8_130677231	8	130677231	2	1385.35	17.3025	3.3574e-08	0.00506	3.60519	0.87408	0.53688	12.8586	0.193961	4395	0.280372	0.0679762	0.24245	C/T	3677	95	623	3	0.0924915	0.075
Landrace	LFLN	Veg/FT	S8_137932277	8	137932277	2	1520.97	18.9964	6.2896e-09	0.00555	-0.27057	-3.2733	0.53688	12.8586	0.205324	3922	0.0210419	0.254561	12.0978	C/T	2808	232	882	476	0.171596	0.189189
Landrace	LFLN	Veg/FT	S9_94272518	9	94272518	2	2009.41	25.0968	1.5321e-11	0.00733	-2.8303	-1.0596	0.53688	12.8586	0.204751	3944	0.220109	0.0824039	0.374377	T/G	1757	1027	1160	454	0.407454	0.418919
Landrace	LFLN	Veg/FT	S9_130381634	9	130381634	2	1304.06	16.2873	9.1692e-08	0.00476	-2.75	-1.2581	0.53688	12.8586	0.204131	3968	0.213864	0.097841	0.457491	G/A	2574	248	1146	430	0.206905	0.202703
Landrace	LFLN	Veg/FT	mean	--	--	1	345.172	4.31108	0.03794	0.00062993	--	--	--	--	--	--	--	--	--	--	--	--	--	--	--	--
Landrace	LFLN	Veg/FT	Tire_track	--	--	1	55.3545	0.69136	0.40576	0.00010102	--	--	--	--	--	--	--	--	--	--	--	--	--	--	--	--
Landrace	LFLN	Veg/FT	Year	--	--	1	12918.3	161.345	4.228e-36	0.02358	--	--	--	--	--	--	--	--	--	--	--	--	--	--	--	--
Landrace	LFLN	Veg/FT	F_est	--	--	1	20873.7	260.705	1.9428e-56	0.03809	--	--	--	--	--	--	--	--	--	--	--	--	--	--	--	--
Landrace	LFLN	Veg/FT	F_est_Year	--	--	1	58.435	0.72983	0.393	0.00010664	--	--	--	--	--	--	--	--	--	--	--	--	--	--	--	--
Landrace	LFLN	Veg/FT	Shading	--	--	1	6.94998	0.0868	0.7683	1.2684e-05	--	--	--	--	--	--	--	--	--	--	--	--	--	--	--	--
Landrace	LFLN	Veg/FT	x1_1	--	--	1	39.1441	0.4889	0.48447	7.1437e-05	--	--	--	--	--	--	--	--	--	--	--	--	--	--	--	--
Landrace	LFLN	Veg/FT	x1_2	--	--	1	67.5798	0.84405	0.35831	0.00012333	--	--	--	--	--	--	--	--	--	--	--	--	--	--	--	--
Landrace	LFLN	Veg/FT	x1_3	--	--	1	145.746	1.82032	0.17737	0.00026598	--	--	--	--	--	--	--	--	--	--	--	--	--	--	--	--
Landrace	LFLN	Veg/FT	x1_4	--	--	1	213.869	2.67115	0.10228	0.00039031	--	--	--	--	--	--	--	--	--	--	--	--	--	--	--	--
Landrace	LFLN	Veg/FT	x2_1	--	--	1	91.9272	1.14814	0.28402	0.00016777	--	--	--	--	--	--	--	--	--	--	--	--	--	--	--	--
Landrace	LFLN	Veg/FT	x2_2	--	--	1	224.043	2.79822	0.09447	0.00040887	--	--	--	--	--	--	--	--	--	--	--	--	--	--	--	--
Landrace	LFLN	Veg/FT	x2_3	--	--	1	33.8859	0.42322	0.51538	6.1841e-05	--	--	--	--	--	--	--	--	--	--	--	--	--	--	--	--
Landrace	LFLN	Veg/FT	x2_4	--	--	1	9.17355	0.11457	0.73502	1.6742e-05	--	--	--	--	--	--	--	--	--	--	--	--	--	--	--	--
Landrace	LFLN	Veg/FT	y1_1	--	--	1	10.5047	0.1312	0.71721	1.9171e-05	--	--	--	--	--	--	--	--	--	--	--	--	--	--	--	--
Landrace	LFLN	Veg/FT	y1_2	--	--	1	4.15715	0.05192	0.81977	7.5867e-06	--	--	--	--	--	--	--	--	--	--	--	--	--	--	--	--
Landrace	LFLN	Veg/FT	y1_3	--	--	1	123.731	1.54535	0.21391	0.00022581	--	--	--	--	--	--	--	--	--	--	--	--	--	--	--	--
Landrace	LFLN	Veg/FT	y1_4	--	--	1	95.0919	1.18767	0.27588	0.00017354	--	--	--	--	--	--	--	--	--	--	--	--	--	--	--	--
Landrace	LFLN	Veg/FT	y2_1	--	--	1	124.206	1.55129	0.21304	0.00022667	--	--	--	--	--	--	--	--	--	--	--	--	--	--	--	--
Landrace	LFLN	Veg/FT	y2_2	--	--	1	527.242	6.58508	0.01033	0.00096221	--	--	--	--	--	--	--	--	--	--	--	--	--	--	--	--
Landrace	LFLN	Veg/FT	y2_3	--	--	1	36.385	0.45444	0.50028	6.6402e-05	--	--	--	--	--	--	--	--	--	--	--	--	--	--	--	--
Landrace	LFLN	Veg/FT	y2_4	--	--	1	73.6098	0.91936	0.33772	0.00013434	--	--	--	--	--	--	--	--	--	--	--	--	--	--	--	--
Landrace	LFLN	Veg/FT	PC1	--	--	1	17606.1	219.894	3.6723e-48	0.03213	--	--	--	--	--	--	--	--	--	--	--	--	--	--	--	--
Landrace	LFLN	Veg/FT	PC2	--	--	1	4844.52	60.5064	9.822e-15	0.00884	--	--	--	--	--	--	--	--	--	--	--	--	--	--	--	--
Landrace	LFLN	Veg/FT	PC3	--	--	1	588.778	7.35364	0.00673	0.00107	--	--	--	--	--	--	--	--	--	--	--	--	--	--	--	--
Landrace	LFLN	Veg/FT	PC4	--	--	1	8432.15	105.315	2.4751e-24	0.01539	--	--	--	--	--	--	--	--	--	--	--	--	--	--	--	--
Landrace	LFLN	Veg/FT	PC5	--	--	1	666.821	8.32837	0.00393	0.00122	--	--	--	--	--	--	--	--	--	--	--	--	--	--	--	--
Landrace	LFLN	Veg/FT	PC6	--	--	1	391.867	4.89428	0.02702	0.00071515	--	--	--	--	--	--	--	--	--	--	--	--	--	--	--	--
Landrace	LFLN	Veg/FT	PC7	--	--	1	3345.47	41.7839	1.1747e-10	0.00611	--	--	--	--	--	--	--	--	--	--	--	--	--	--	--	--
Landrace	LFLN	Veg/FT	PC8	--	--	1	3.16331	0.03951	0.84246	5.773e-06	--	--	--	--	--	--	--	--	--	--	--	--	--	--	--	--
Landrace	LFLN	Veg/FT	PC9	--	--	1	675.928	8.44211	0.00369	0.00123	--	--	--	--	--	--	--	--	--	--	--	--	--	--	--	--
Landrace	LFLN	Veg/FT	PC10	--	--	1	1642.3	20.5118	6.1431e-06	0.003	--	--	--	--	--	--	--	--	--	--	--	--	--	--	--	--
Landrace	LFLN	Veg/FT	PC11	--	--	1	4265	53.2684	3.6535e-13	0.00778	--	--	--	--	--	--	--	--	--	--	--	--	--	--	--	--
Landrace	LFLN	Veg/FT	PC12	--	--	1	1426.38	17.815	2.5023e-05	0.0026	--	--	--	--	--	--	--	--	--	--	--	--	--	--	--	--
Landrace	LFLN	Veg/FT	PC13	--	--	1	8880.18	110.91	1.6127e-25	0.01621	--	--	--	--	--	--	--	--	--	--	--	--	--	--	--	--
Landrace	LFLN	Veg/FT	PC14	--	--	1	5436.56	67.9008	2.4793e-16	0.00992	--	--	--	--	--	--	--	--	--	--	--	--	--	--	--	--
Landrace	LFLN	Veg/FT	PC15	--	--	1	172.364	2.15277	0.14241	0.00031456	--	--	--	--	--	--	--	--	--	--	--	--	--	--	--	--
Landrace	LFLN	Veg/FT	PC16	--	--	1	332.186	4.14889	0.04174	0.00060623	--	--	--	--	--	--	--	--	--	--	--	--	--	--	--	--
Landrace	LFLN	Veg/FT	PC17	--	--	1	0.68305	0.00853	0.92641	1.2466e-06	--	--	--	--	--	--	--	--	--	--	--	--	--	--	--	--
Landrace	LFLN	Veg/FT	PC18	--	--	1	81.9556	1.0236	0.31174	0.00014957	--	--	--	--	--	--	--	--	--	--	--	--	--	--	--	--
Landrace	LFLN	Veg/FT	PC19	--	--	1	605.497	7.56246	0.00599	0.00111	--	--	--	--	--	--	--	--	--	--	--	--	--	--	--	--
Landrace	LFLN	Veg/FT	PC20	--	--	1	2088.17	26.0806	3.4664e-07	0.00381	--	--	--	--	--	--	--	--	--	--	--	--	--	--	--	--
Landrace	LFLN	Veg/FT	PC21	--	--	1	0.32313	0.00404	0.94935	5.8971e-07	--	--	--	--	--	--	--	--	--	--	--	--	--	--	--	--
Landrace	LFLN	Veg/FT	PC22	--	--	1	230.312	2.87652	0.08998	0.00042032	--	--	--	--	--	--	--	--	--	--	--	--	--	--	--	--
Landrace	LFLN	Veg/FT	PC23	--	--	1	1770.74	22.116	2.6753e-06	0.00323	--	--	--	--	--	--	--	--	--	--	--	--	--	--	--	--
Landrace	LFLN	Veg/FT	PC24	--	--	1	38.005	0.47467	0.4909	6.9359e-05	--	--	--	--	--	--	--	--	--	--	--	--	--	--	--	--
Landrace	LFLN	Veg/FT	PC25	--	--	1	98.015	1.22417	0.26863	0.00017888	--	--	--	--	--	--	--	--	--	--	--	--	--	--	--	--
Landrace	LFLN	Veg/FT	PC26	--	--	1	386.435	4.82644	0.0281	0.00070524	--	--	--	--	--	--	--	--	--	--	--	--	--	--	--	--
Landrace	LFLN	Veg/FT	PC27	--	--	1	0.49447	0.00618	0.93737	9.0239e-07	--	--	--	--	--	--	--	--	--	--	--	--	--	--	--	--
Landrace	LFLN	Veg/FT	PC28	--	--	1	2.44215	0.0305	0.86137	4.4569e-06	--	--	--	--	--	--	--	--	--	--	--	--	--	--	--	--
Landrace	LFLN	Veg/FT	PC29	--	--	1	731.6	9.13744	0.00252	0.00134	--	--	--	--	--	--	--	--	--	--	--	--	--	--	--	--
Landrace	LFLN	Veg/FT	PC30	--	--	1	551.756	6.89124	0.0087	0.00101	--	--	--	--	--	--	--	--	--	--	--	--	--	--	--	--
Landrace	LFLN	Veg/FT	PC31	--	--	1	4228.42	52.8115	4.5928e-13	0.00772	--	--	--	--	--	--	--	--	--	--	--	--	--	--	--	--
Landrace	LFLN	Veg/FT	PC32	--	--	1	6837.55	85.3986	4.3282e-20	0.01248	--	--	--	--	--	--	--	--	--	--	--	--	--	--	--	--
Landrace	LFLN	Veg/FT	PC33	--	--	1	3903.8	48.7572	3.5087e-12	0.00712	--	--	--	--	--	--	--	--	--	--	--	--	--	--	--	--
Landrace	LFLN	Veg/FT	PC34	--	--	1	112.663	1.40713	0.23562	0.00020561	--	--	--	--	--	--	--	--	--	--	--	--	--	--	--	--
Landrace	LFLN	Veg/FT	PC35	--	--	1	359.536	4.49049	0.03416	0.00065615	--	--	--	--	--	--	--	--	--	--	--	--	--	--	--	--
Landrace	LFLN	Veg/FT	PC36	--	--	1	2246.28	28.0553	1.2588e-07	0.0041	--	--	--	--	--	--	--	--	--	--	--	--	--	--	--	--
Landrace	LFLN	Veg/FT	PC37	--	--	1	225.202	2.8127	0.09362	0.00041099	--	--	--	--	--	--	--	--	--	--	--	--	--	--	--	--
Landrace	LFLN	Veg/FT	PC38	--	--	1	62.5636	0.7814	0.37678	0.00011418	--	--	--	--	--	--	--	--	--	--	--	--	--	--	--	--
Landrace	LFLN	Veg/FT	PC39	--	--	1	1405.95	17.5598	2.8595e-05	0.00257	--	--	--	--	--	--	--	--	--	--	--	--	--	--	--	--
Landrace	LFLN	Veg/FT	PC40	--	--	1	100.557	1.25592	0.26251	0.00018351	--	--	--	--	--	--	--	--	--	--	--	--	--	--	--	--
Landrace	LFLN	Veg/FT	PC41	--	--	1	103.52	1.29293	0.25559	0.00018892	--	--	--	--	--	--	--	--	--	--	--	--	--	--	--	--
Landrace	LFLN	Veg/FT	PC42	--	--	1	63.4367	0.7923	0.37347	0.00011577	--	--	--	--	--	--	--	--	--	--	--	--	--	--	--	--
Landrace	LFLN	Veg/FT	PC43	--	--	1	715.23	8.93299	0.00282	0.00131	--	--	--	--	--	--	--	--	--	--	--	--	--	--	--	--
Landrace	LFLN	Veg/FT	PC44	--	--	1	1690.98	21.1198	4.4815e-06	0.00309	--	--	--	--	--	--	--	--	--	--	--	--	--	--	--	--
Landrace	LFLN	Veg/FT	PC45	--	--	1	986.893	12.326	0.00045288	0.0018	--	--	--	--	--	--	--	--	--	--	--	--	--	--	--	--
Landrace	LFLN	Veg/FT	PC46	--	--	1	4216.89	52.6676	4.9362e-13	0.0077	--	--	--	--	--	--	--	--	--	--	--	--	--	--	--	--
Landrace	LFLN	Veg/FT	PC47	--	--	1	185.095	2.31177	0.1285	0.00033779	--	--	--	--	--	--	--	--	--	--	--	--	--	--	--	--
Landrace	LFLN	Veg/FT	PC48	--	--	1	140.068	1.7494	0.18605	0.00025562	--	--	--	--	--	--	--	--	--	--	--	--	--	--	--	--
Landrace	LFLN	Veg/FT	PC49	--	--	1	5.38965	0.06731	0.7953	9.836e-06	--	--	--	--	--	--	--	--	--	--	--	--	--	--	--	--
Landrace	LFLN	Veg/FT	PC50	--	--	1	317.848	3.96982	0.04641	0.00058007	--	--	--	--	--	--	--	--	--	--	--	--	--	--	--	--
Landrace	LFLN	Veg/FT	Error	--	--	3196	80.0662	--	--	--	--	--	--	--	--	--	--	--	--	--	--	--	--	--	--	--
Landrace	LFWD	Veg/FT	S1_15026333	1	15026333	2	16.6622	15.5342	1.9263e-07	0.0041	0.26671	-0.010275	0.56189	1.53014	0.0244268	3924	0.174304	0.00671507	-0.038525	G/A	2427	428	1069	474	0.245285	0.202703
Landrace	LFWD	Veg/FT	S1_41252073	1	41252073	2	26.2191	24.4441	2.8902e-11	0.00645	0.2262	-0.21278	0.56189	1.53014	0.0243617	3945	0.147829	0.139059	-0.940672	A/G	3107	61	777	453	0.113942	0.108108
Landrace	LFWD	Veg/FT	S1_201082719	1	201082719	2	14.7261	13.7291	1.1531e-06	0.00363	0.56531	0.15477	0.56189	1.53014	0.0237324	4157	0.36945	0.101148	0.273779	G/A	3827	33	297	241	0.0436613	0.0384615
Landrace	LFWD	Veg/FT	S1_253488404	1	253488404	2	25.2488	23.5394	7.0511e-11	0.00622	0.30706	-0.14983	0.56189	1.53014	0.0253201	3652	0.200674	0.0979191	-0.48795	T/A	2030	504	1118	746	0.291073	0.263889
Landrace	LFWD	Veg/FT	S2_836324	2	836324	2	21.9498	20.4638	1.4677e-09	0.0054	0.37788	0.11254	0.56189	1.53014	0.024584	3874	0.246958	0.0735488	0.297819	C/T	2974	108	792	524	0.130098	0.102564
Landrace	LFWD	Veg/FT	S2_56394983	2	56394983	2	21.1405	19.7093	3.0934e-09	0.0052	-0.0058178	0.28394	0.56189	1.53014	0.023859	4113	0.00380213	0.185565	-48.8054	C/G	1845	690	1578	285	0.359592	0.351351
Landrace	LFWD	Veg/FT	S2_173413444	2	173413444	2	20.9216	19.5052	3.7848e-09	0.00515	0.02341	-0.42898	0.56189	1.53014	0.0246062	3867	0.0152992	0.280353	-18.3246	T/G	2898	114	855	531	0.140031	0.157895
Landrace	LFWD	Veg/FT	S3_118286839	3	118286839	2	24.3433	22.6953	1.6213e-10	0.00599	0.55191	0.80111	0.56189	1.53014	0.0243248	3957	0.360692	0.523553	1.45152	C/T	3521	44	392	441	0.060652	0.105263
Landrace	LFWD	Veg/FT	S3_196780646	3	196780646	2	17.4053	16.2269	9.6986e-08	0.00428	-0.19952	-0.22042	0.56189	1.53014	0.0233889	4280	0.130393	0.144052	1.10475	C/A	1749	753	1778	118	0.383645	0.358974
Landrace	LFWD	Veg/FT	S3_197339819	3	197339819	2	20.2897	18.9161	6.7759e-09	0.00499	-0.4208	0.07845	0.56189	1.53014	0.0244424	3919	0.275007	0.0512698	-0.186431	A/C	3273	42	604	479	0.0877775	0.0810811
Landrace	LFWD	Veg/FT	S4_51410218	4	51410218	2	18.5509	17.295	3.3686e-08	0.00457	0.92928	0.82097	0.56189	1.53014	0.0231072	4385	0.607317	0.536532	0.883447	T/C	4117	22	246	13	0.0330673	0.05
Landrace	LFWD	Veg/FT	S4_101270169	4	101270169	2	25.0156	23.322	8.7374e-11	0.00616	-0.15233	0.55719	0.56189	1.53014	0.0237381	4155	0.0995529	0.364143	-3.65778	G/A	3826	26	303	243	0.0427196	0.0657895
Landrace	LFWD	Veg/FT	S4_180298932	4	180298932	2	16.5652	15.4438	2.1069e-07	0.00408	0.20271	-0.10263	0.56189	1.53014	0.0240975	4032	0.132478	0.0670722	-0.50629	A/G	2701	207	1124	366	0.190724	0.175676
Landrace	LFWD	Veg/FT	S5_1767131	5	1767131	2	17.6253	16.432	7.9159e-08	0.00434	-0.29217	-0.1273	0.56189	1.53014	0.0245333	3890	0.190943	0.0831949	0.435705	C/A	2780	195	915	508	0.167738	0.152778
Landrace	LFWD	Veg/FT	S5_86885811	5	86885811	2	15.604	14.5476	5.1215e-07	0.00384	0.07416	0.28259	0.56189	1.53014	0.0239172	4093	0.0484661	0.184682	3.81054	T/A	2454	353	1286	305	0.243342	0.25
Landrace	LFWD	Veg/FT	S5_178270328	5	178270328	2	19.2521	17.9487	1.764e-08	0.00474	-0.3972	-0.13963	0.56189	1.53014	0.0243432	3951	0.259584	0.091253	0.351536	A/G	3000	154	797	447	0.139838	0.105263
Landrace	LFWD	Veg/FT	S6_63902644	6	63902644	2	21.7889	20.3137	1.7022e-09	0.00536	0.24375	-0.2418	0.56189	1.53014	0.0249042	3775	0.159299	0.158025	-0.992	G/A	2985	168	622	623	0.126887	0.135135
Landrace	LFWD	Veg/FT	S6_142016792	6	142016792	2	21.3236	19.88	2.6131e-09	0.00525	0.67658	0.369	0.56189	1.53014	0.0231336	4375	0.442168	0.241154	0.54539	C/T	3987	38	350	23	0.0486857	0.0375
Landrace	LFWD	Veg/FT	S7_46197402	7	46197402	2	19.8473	18.5036	1.0189e-08	0.00489	0.39729	0.427	0.56189	1.53014	0.0237096	4165	0.259643	0.279059	1.07478	C/T	3536	91	538	233	0.0864346	0.0769231
Landrace	LFWD	Veg/FT	S7_78042330	7	78042330	2	27.8712	25.9843	6.3381e-12	0.00686	-0.32207	0.12048	0.56189	1.53014	0.0251826	3692	0.210484	0.0787378	-0.37408	A/G	2246	342	1104	706	0.242145	0.208333
Landrace	LFWD	Veg/FT	S7_159274203	7	159274203	2	17.6321	16.4384	7.8661e-08	0.00434	-0.19365	0.20895	0.56189	1.53014	0.0248352	3796	0.126557	0.136556	-1.07901	A/T	2284	453	1059	602	0.258825	0.222222
Landrace	LFWD	Veg/FT	S8_134899812	8	134899812	2	17.387	16.2099	9.8638e-08	0.00428	-0.44221	-0.047097	0.56189	1.53014	0.0231204	4380	0.288999	0.0307795	0.106504	C/T	3944	57	379	18	0.0562785	0.0384615
Landrace	LFWD	Veg/FT	S8_179006504	8	179006504	2	18.6551	17.3921	3.06e-08	0.00459	-0.83182	-0.53616	0.56189	1.53014	0.0232481	4332	0.543623	0.350399	0.644563	G/C	4070	20	242	66	0.0325485	0.0375
Landrace	LFWD	Veg/FT	S9_14707993	9	14707993	2	30.4996	28.4347	5.6857e-13	0.00751	0.86582	1.12973	0.56189	1.53014	0.0231547	4367	0.565843	0.738317	1.30481	T/C	4087	26	254	31	0.0350355	0.0375
Landrace	LFWD	Veg/FT	S9_124773652	9	124773652	2	15.6771	14.6157	4.7869e-07	0.00386	-0.39102	-0.11065	0.56189	1.53014	0.024291	3968	0.255545	0.0723136	0.282978	C/T	3333	70	565	430	0.0888357	0.0833333
Landrace	LFWD	Veg/FT	S10_22840473	10	22840473	2	30.8661	28.7764	4.0633e-13	0.0076	-0.93362	0.64222	0.56189	1.53014	0.0241484	4015	0.610153	0.419713	-0.687882	A/G	3308	232	475	383	0.116936	0.121622
Landrace	LFWD	Veg/FT	S10_148922171	10	148922171	2	20.9307	19.5137	3.753e-09	0.00515	0.61693	0.29752	0.56189	1.53014	0.0231098	4384	0.403185	0.19444	0.482259	A/G	3740	38	606	14	0.0777828	0.075
Landrace	LFWD	Veg/FT	mean	--	--	1	66.3327	61.8419	4.9813e-15	0.00816	--	--	--	--	--	--	--	--	--	--	--	--	--	--	--	--
Landrace	LFWD	Veg/FT	Tire_track	--	--	1	0.66512	0.62009	0.43107	8.1867e-05	--	--	--	--	--	--	--	--	--	--	--	--	--	--	--	--
Landrace	LFWD	Veg/FT	Year	--	--	1	0.15071	0.14051	0.7078	1.8551e-05	--	--	--	--	--	--	--	--	--	--	--	--	--	--	--	--
Landrace	LFWD	Veg/FT	F_est	--	--	1	321.19	299.445	2.5446e-64	0.03953	--	--	--	--	--	--	--	--	--	--	--	--	--	--	--	--
Landrace	LFWD	Veg/FT	F_est_Year	--	--	1	0.38597	0.35984	0.54864	4.7507e-05	--	--	--	--	--	--	--	--	--	--	--	--	--	--	--	--
Landrace	LFWD	Veg/FT	Shading	--	--	1	55.477	51.7212	7.8568e-13	0.00683	--	--	--	--	--	--	--	--	--	--	--	--	--	--	--	--
Landrace	LFWD	Veg/FT	x1_1	--	--	1	0.04313	0.04021	0.84108	5.3089e-06	--	--	--	--	--	--	--	--	--	--	--	--	--	--	--	--
Landrace	LFWD	Veg/FT	x1_2	--	--	1	0.02255	0.02103	0.88472	2.7758e-06	--	--	--	--	--	--	--	--	--	--	--	--	--	--	--	--
Landrace	LFWD	Veg/FT	x1_3	--	--	1	0.00473	0.00441	0.94705	5.8246e-07	--	--	--	--	--	--	--	--	--	--	--	--	--	--	--	--
Landrace	LFWD	Veg/FT	x1_4	--	--	1	2.31088	2.15443	0.14225	0.00028444	--	--	--	--	--	--	--	--	--	--	--	--	--	--	--	--
Landrace	LFWD	Veg/FT	x2_1	--	--	1	12.4478	11.6051	0.00066547	0.00153	--	--	--	--	--	--	--	--	--	--	--	--	--	--	--	--
Landrace	LFWD	Veg/FT	x2_2	--	--	1	0.86739	0.80867	0.36858	0.00010676	--	--	--	--	--	--	--	--	--	--	--	--	--	--	--	--
Landrace	LFWD	Veg/FT	x2_3	--	--	1	0.21141	0.19709	0.6571	2.6021e-05	--	--	--	--	--	--	--	--	--	--	--	--	--	--	--	--
Landrace	LFWD	Veg/FT	x2_4	--	--	1	0.00468	0.00437	0.94732	5.7642e-07	--	--	--	--	--	--	--	--	--	--	--	--	--	--	--	--
Landrace	LFWD	Veg/FT	y1_1	--	--	1	1.98725	1.85271	0.17356	0.0002446	--	--	--	--	--	--	--	--	--	--	--	--	--	--	--	--
Landrace	LFWD	Veg/FT	y1_2	--	--	1	7.91402	7.37823	0.00664	0.0009741	--	--	--	--	--	--	--	--	--	--	--	--	--	--	--	--
Landrace	LFWD	Veg/FT	y1_3	--	--	1	0.13438	0.12528	0.7234	1.654e-05	--	--	--	--	--	--	--	--	--	--	--	--	--	--	--	--
Landrace	LFWD	Veg/FT	y1_4	--	--	1	8.53172	7.95412	0.00483	0.00105	--	--	--	--	--	--	--	--	--	--	--	--	--	--	--	--
Landrace	LFWD	Veg/FT	y2_1	--	--	1	3.09429	2.8848	0.08951	0.00038086	--	--	--	--	--	--	--	--	--	--	--	--	--	--	--	--
Landrace	LFWD	Veg/FT	y2_2	--	--	1	5.95008	5.54726	0.01857	0.00073237	--	--	--	--	--	--	--	--	--	--	--	--	--	--	--	--
Landrace	LFWD	Veg/FT	y2_3	--	--	1	0.5644	0.52619	0.46827	6.9469e-05	--	--	--	--	--	--	--	--	--	--	--	--	--	--	--	--
Landrace	LFWD	Veg/FT	y2_4	--	--	1	0.15922	0.14844	0.70006	1.9598e-05	--	--	--	--	--	--	--	--	--	--	--	--	--	--	--	--
Landrace	LFWD	Veg/FT	PC1	--	--	1	43.1527	40.2312	2.559e-10	0.00531	--	--	--	--	--	--	--	--	--	--	--	--	--	--	--	--
Landrace	LFWD	Veg/FT	PC2	--	--	1	1.95545	1.82307	0.17704	0.00024069	--	--	--	--	--	--	--	--	--	--	--	--	--	--	--	--
Landrace	LFWD	Veg/FT	PC3	--	--	1	17.3335	16.16	5.9495e-05	0.00213	--	--	--	--	--	--	--	--	--	--	--	--	--	--	--	--
Landrace	LFWD	Veg/FT	PC4	--	--	1	21.3699	19.9231	8.328e-06	0.00263	--	--	--	--	--	--	--	--	--	--	--	--	--	--	--	--
Landrace	LFWD	Veg/FT	PC5	--	--	1	24.3719	22.7219	1.952e-06	0.003	--	--	--	--	--	--	--	--	--	--	--	--	--	--	--	--
Landrace	LFWD	Veg/FT	PC6	--	--	1	3.29464	3.07159	0.07976	0.00040552	--	--	--	--	--	--	--	--	--	--	--	--	--	--	--	--
Landrace	LFWD	Veg/FT	PC7	--	--	1	10.3961	9.69231	0.00187	0.00128	--	--	--	--	--	--	--	--	--	--	--	--	--	--	--	--
Landrace	LFWD	Veg/FT	PC8	--	--	1	8.74032	8.14859	0.00434	0.00108	--	--	--	--	--	--	--	--	--	--	--	--	--	--	--	--
Landrace	LFWD	Veg/FT	PC9	--	--	1	3.86068	3.59931	0.05789	0.00047519	--	--	--	--	--	--	--	--	--	--	--	--	--	--	--	--
Landrace	LFWD	Veg/FT	PC10	--	--	1	30.4081	28.3495	1.0796e-07	0.00374	--	--	--	--	--	--	--	--	--	--	--	--	--	--	--	--
Landrace	LFWD	Veg/FT	PC11	--	--	1	1.56042	1.45478	0.22785	0.00019207	--	--	--	--	--	--	--	--	--	--	--	--	--	--	--	--
Landrace	LFWD	Veg/FT	PC12	--	--	1	0.48683	0.45388	0.50055	5.9922e-05	--	--	--	--	--	--	--	--	--	--	--	--	--	--	--	--
Landrace	LFWD	Veg/FT	PC13	--	--	1	27.0186	25.1894	5.468e-07	0.00333	--	--	--	--	--	--	--	--	--	--	--	--	--	--	--	--
Landrace	LFWD	Veg/FT	PC14	--	--	1	7.51951	7.01043	0.00814	0.00092554	--	--	--	--	--	--	--	--	--	--	--	--	--	--	--	--
Landrace	LFWD	Veg/FT	PC15	--	--	1	1.39094	1.29677	0.25489	0.0001712	--	--	--	--	--	--	--	--	--	--	--	--	--	--	--	--
Landrace	LFWD	Veg/FT	PC16	--	--	1	66.4032	61.9077	4.8207e-15	0.00817	--	--	--	--	--	--	--	--	--	--	--	--	--	--	--	--
Landrace	LFWD	Veg/FT	PC17	--	--	1	0.08552	0.07973	0.77768	1.0526e-05	--	--	--	--	--	--	--	--	--	--	--	--	--	--	--	--
Landrace	LFWD	Veg/FT	PC18	--	--	1	39.454	36.783	1.4678e-09	0.00486	--	--	--	--	--	--	--	--	--	--	--	--	--	--	--	--
Landrace	LFWD	Veg/FT	PC19	--	--	1	0.4482	0.41786	0.51805	5.5167e-05	--	--	--	--	--	--	--	--	--	--	--	--	--	--	--	--
Landrace	LFWD	Veg/FT	PC20	--	--	1	67.7165	63.132	2.6187e-15	0.00833	--	--	--	--	--	--	--	--	--	--	--	--	--	--	--	--
Landrace	LFWD	Veg/FT	PC21	--	--	1	76.7448	71.5491	3.9859e-17	0.00945	--	--	--	--	--	--	--	--	--	--	--	--	--	--	--	--
Landrace	LFWD	Veg/FT	PC22	--	--	1	40.3271	37.5969	9.7137e-10	0.00496	--	--	--	--	--	--	--	--	--	--	--	--	--	--	--	--
Landrace	LFWD	Veg/FT	PC23	--	--	1	24.7028	23.0304	1.6644e-06	0.00304	--	--	--	--	--	--	--	--	--	--	--	--	--	--	--	--
Landrace	LFWD	Veg/FT	PC24	--	--	1	10.6007	9.88301	0.00168	0.0013	--	--	--	--	--	--	--	--	--	--	--	--	--	--	--	--
Landrace	LFWD	Veg/FT	PC25	--	--	1	26.4045	24.6169	7.3425e-07	0.00325	--	--	--	--	--	--	--	--	--	--	--	--	--	--	--	--
Landrace	LFWD	Veg/FT	PC26	--	--	1	44.4471	41.438	1.3904e-10	0.00547	--	--	--	--	--	--	--	--	--	--	--	--	--	--	--	--
Landrace	LFWD	Veg/FT	PC27	--	--	1	17.3123	16.1402	6.0115e-05	0.00213	--	--	--	--	--	--	--	--	--	--	--	--	--	--	--	--
Landrace	LFWD	Veg/FT	PC28	--	--	1	97.3596	90.7683	2.9976e-21	0.01198	--	--	--	--	--	--	--	--	--	--	--	--	--	--	--	--
Landrace	LFWD	Veg/FT	PC29	--	--	1	0.27521	0.25657	0.61252	3.3874e-05	--	--	--	--	--	--	--	--	--	--	--	--	--	--	--	--
Landrace	LFWD	Veg/FT	PC30	--	--	1	0.14505	0.13523	0.71309	1.7853e-05	--	--	--	--	--	--	--	--	--	--	--	--	--	--	--	--
Landrace	LFWD	Veg/FT	PC31	--	--	1	0.85208	0.79439	0.37284	0.00010488	--	--	--	--	--	--	--	--	--	--	--	--	--	--	--	--
Landrace	LFWD	Veg/FT	PC32	--	--	1	56.5372	52.7096	4.7865e-13	0.00696	--	--	--	--	--	--	--	--	--	--	--	--	--	--	--	--
Landrace	LFWD	Veg/FT	PC33	--	--	1	0.74405	0.69368	0.40498	9.1582e-05	--	--	--	--	--	--	--	--	--	--	--	--	--	--	--	--
Landrace	LFWD	Veg/FT	PC34	--	--	1	2.47666	2.30899	0.12872	0.00030484	--	--	--	--	--	--	--	--	--	--	--	--	--	--	--	--
Landrace	LFWD	Veg/FT	PC35	--	--	1	134.111	125.032	1.5955e-28	0.01651	--	--	--	--	--	--	--	--	--	--	--	--	--	--	--	--
Landrace	LFWD	Veg/FT	PC36	--	--	1	2.68185	2.50029	0.11392	0.0003301	--	--	--	--	--	--	--	--	--	--	--	--	--	--	--	--
Landrace	LFWD	Veg/FT	PC37	--	--	1	0.50229	0.46829	0.49382	6.1825e-05	--	--	--	--	--	--	--	--	--	--	--	--	--	--	--	--
Landrace	LFWD	Veg/FT	PC38	--	--	1	0.45565	0.4248	0.5146	5.6084e-05	--	--	--	--	--	--	--	--	--	--	--	--	--	--	--	--
Landrace	LFWD	Veg/FT	PC39	--	--	1	3.04361	2.83755	0.09218	0.00037462	--	--	--	--	--	--	--	--	--	--	--	--	--	--	--	--
Landrace	LFWD	Veg/FT	PC40	--	--	1	2.70552	2.52236	0.11234	0.00033301	--	--	--	--	--	--	--	--	--	--	--	--	--	--	--	--
Landrace	LFWD	Veg/FT	PC41	--	--	1	2.79854	2.60908	0.10635	0.00034446	--	--	--	--	--	--	--	--	--	--	--	--	--	--	--	--
Landrace	LFWD	Veg/FT	PC42	--	--	1	6.36568	5.93471	0.0149	0.00078352	--	--	--	--	--	--	--	--	--	--	--	--	--	--	--	--
Landrace	LFWD	Veg/FT	PC43	--	--	1	32.7148	30.5	3.5937e-08	0.00403	--	--	--	--	--	--	--	--	--	--	--	--	--	--	--	--
Landrace	LFWD	Veg/FT	PC44	--	--	1	26.8367	25.0198	5.9668e-07	0.0033	--	--	--	--	--	--	--	--	--	--	--	--	--	--	--	--
Landrace	LFWD	Veg/FT	PC45	--	--	1	1.74782	1.62949	0.20186	0.00021513	--	--	--	--	--	--	--	--	--	--	--	--	--	--	--	--
Landrace	LFWD	Veg/FT	PC46	--	--	1	0.10256	0.09562	0.75717	1.2624e-05	--	--	--	--	--	--	--	--	--	--	--	--	--	--	--	--
Landrace	LFWD	Veg/FT	PC47	--	--	1	4.7295	4.40931	0.03582	0.00058213	--	--	--	--	--	--	--	--	--	--	--	--	--	--	--	--
Landrace	LFWD	Veg/FT	PC48	--	--	1	6.97061	6.4987	0.01084	0.00085798	--	--	--	--	--	--	--	--	--	--	--	--	--	--	--	--
Landrace	LFWD	Veg/FT	PC49	--	--	1	9.90036	9.23009	0.0024	0.00122	--	--	--	--	--	--	--	--	--	--	--	--	--	--	--	--
Landrace	LFWD	Veg/FT	PC50	--	--	1	0.05198	0.04846	0.82578	6.3978e-06	--	--	--	--	--	--	--	--	--	--	--	--	--	--	--	--
Landrace	LFWD	Veg/FT	Error	--	--	3344	1.07262	--	--	--	--	--	--	--	--	--	--	--	--	--	--	--	--	--	--	--
Landrace	PLHT	Veg/FT	S1_286268198	1	286268198	2	12465.1	20.4712	1.4303e-09	0.00566	27.6962	22.8233	0.46102	33.0744	0.499126	4391	0.837392	0.69006	0.824059	C/T	4182	12	197	7	0.0251651	0.025
Landrace	PLHT	Veg/FT	S2_16553877	2	16553877	2	12697.6	20.8531	9.8018e-10	0.00576	23.0515	17.9049	0.46102	33.0744	0.499752	4380	0.696959	0.541352	0.776735	T/C	4176	19	185	18	0.0254566	0.025
Landrace	PLHT	Veg/FT	S3_78968404	3	78968404	2	10459.8	17.1779	3.7337e-08	0.00475	-10.664	-8.0666	0.46102	33.0744	0.519585	4052	0.322425	0.243893	0.756433	T/C	3077	72	903	346	0.129195	0.105263
Landrace	PLHT	Veg/FT	S4_219328057	4	219328057	2	10115.1	16.6119	6.5444e-08	0.00459	7.82015	4.13635	0.46102	33.0744	0.514593	4131	0.236441	0.125062	0.528935	A/C	2894	230	1007	267	0.17756	0.202703
Landrace	PLHT	Veg/FT	S5_40020399	5	40020399	2	16307.1	26.7809	2.8037e-12	0.0074	22.9622	26.7343	0.46102	33.0744	0.516409	4102	0.694258	0.80831	1.16428	G/A	3697	16	389	296	0.0513164	0.0526316
Landrace	PLHT	Veg/FT	S5_97929255	5	97929255	2	13907.2	22.8396	1.3742e-10	0.00631	-6.1195	0.13262	0.46102	33.0744	0.506089	4271	0.185022	0.00400975	-0.0216717	G/A	2097	597	1577	127	0.324397	0.294872
Landrace	PLHT	Veg/FT	S5_158618677	5	158618677	2	24999.3	41.056	2.2553e-18	0.01135	32.0726	32.5326	0.46102	33.0744	0.499296	4388	0.969713	0.983619	1.01434	T/G	4283	20	85	10	0.0142434	0.05
Landrace	PLHT	Veg/FT	S7_3086083	7	3086083	2	39021.1	64.0838	4.0995e-28	0.01771	44.2666	44.1806	0.46102	33.0744	0.514282	4136	1.3384	1.3358	0.998057	C/T	3887	18	231	262	0.0322776	0.0135135
Landrace	PLHT	Veg/FT	S8_47282677	8	47282677	2	13770.4	22.6149	1.7161e-10	0.00625	23.2106	18.4261	0.46102	33.0744	0.527387	3933	0.70177	0.557111	0.793866	C/T	3714	17	202	465	0.0300025	0.0394737
Landrace	PLHT	Veg/FT	S8_148500725	8	148500725	2	9891.48	16.2446	9.4197e-08	0.00449	2.45451	-4.5399	0.46102	33.0744	0.532973	3851	0.0742118	0.137263	-1.84962	G/A	1914	512	1425	547	0.317969	0.305556
Landrace	PLHT	Veg/FT	S9_19439637	9	19439637	2	10536	17.3032	3.2977e-08	0.00478	10.1447	4.67447	0.46102	33.0744	0.543372	3705	0.306724	0.141332	0.46078	T/C	3010	80	615	693	0.104588	0.0972222
Landrace	PLHT	Veg/FT	S10_90483571	10	90483571	2	17905.4	29.4058	2.1076e-13	0.00813	24.6821	27.0373	0.46102	33.0744	0.521131	4028	0.746261	0.817469	1.09542	C/T	3708	19	301	370	0.0420804	0.0405405
Landrace	PLHT	Veg/FT	mean	--	--	1	38304.8	62.9074	2.801e-15	0.00869	--	--	--	--	--	--	--	--	--	--	--	--	--	--	--	--
Landrace	PLHT	Veg/FT	Tire_track	--	--	1	11868.7	19.4918	1.0375e-05	0.00269	--	--	--	--	--	--	--	--	--	--	--	--	--	--	--	--
Landrace	PLHT	Veg/FT	Year	--	--	1	26833.3	44.0679	3.6051e-11	0.00609	--	--	--	--	--	--	--	--	--	--	--	--	--	--	--	--
Landrace	PLHT	Veg/FT	F_est	--	--	1	192410	315.992	4.6615e-68	0.04367	--	--	--	--	--	--	--	--	--	--	--	--	--	--	--	--
Landrace	PLHT	Veg/FT	F_est_Year	--	--	1	36621.5	60.1429	1.116e-14	0.00831	--	--	--	--	--	--	--	--	--	--	--	--	--	--	--	--
Landrace	PLHT	Veg/FT	Shading	--	--	1	1749.54	2.87324	0.09014	0.00039706	--	--	--	--	--	--	--	--	--	--	--	--	--	--	--	--
Landrace	PLHT	Veg/FT	x1_1	--	--	1	14655.8	24.069	9.6706e-07	0.00333	--	--	--	--	--	--	--	--	--	--	--	--	--	--	--	--
Landrace	PLHT	Veg/FT	x1_2	--	--	1	64513.6	105.95	1.5451e-24	0.01464	--	--	--	--	--	--	--	--	--	--	--	--	--	--	--	--
Landrace	PLHT	Veg/FT	x1_3	--	--	1	1754.48	2.88135	0.08969	0.00039818	--	--	--	--	--	--	--	--	--	--	--	--	--	--	--	--
Landrace	PLHT	Veg/FT	x1_4	--	--	1	664.027	1.09052	0.29642	0.0001507	--	--	--	--	--	--	--	--	--	--	--	--	--	--	--	--
Landrace	PLHT	Veg/FT	x2_1	--	--	1	4792.26	7.87025	0.00505	0.00109	--	--	--	--	--	--	--	--	--	--	--	--	--	--	--	--
Landrace	PLHT	Veg/FT	x2_2	--	--	1	11289.9	18.5413	1.7032e-05	0.00256	--	--	--	--	--	--	--	--	--	--	--	--	--	--	--	--
Landrace	PLHT	Veg/FT	x2_3	--	--	1	3384.35	5.55807	0.01844	0.00076807	--	--	--	--	--	--	--	--	--	--	--	--	--	--	--	--
Landrace	PLHT	Veg/FT	x2_4	--	--	1	2117.49	3.47753	0.06228	0.00048056	--	--	--	--	--	--	--	--	--	--	--	--	--	--	--	--
Landrace	PLHT	Veg/FT	y1_1	--	--	1	2361.78	3.87871	0.04897	0.000536	--	--	--	--	--	--	--	--	--	--	--	--	--	--	--	--
Landrace	PLHT	Veg/FT	y1_2	--	--	1	107.141	0.17596	0.6749	2.4315e-05	--	--	--	--	--	--	--	--	--	--	--	--	--	--	--	--
Landrace	PLHT	Veg/FT	y1_3	--	--	1	218.811	0.35935	0.5489	4.9659e-05	--	--	--	--	--	--	--	--	--	--	--	--	--	--	--	--
Landrace	PLHT	Veg/FT	y1_4	--	--	1	4366.04	7.17028	0.00744	0.00099087	--	--	--	--	--	--	--	--	--	--	--	--	--	--	--	--
Landrace	PLHT	Veg/FT	y2_1	--	--	1	108.419	0.17805	0.67307	2.4605e-05	--	--	--	--	--	--	--	--	--	--	--	--	--	--	--	--
Landrace	PLHT	Veg/FT	y2_2	--	--	1	34268.9	56.2793	7.7296e-14	0.00778	--	--	--	--	--	--	--	--	--	--	--	--	--	--	--	--
Landrace	PLHT	Veg/FT	y2_3	--	--	1	83.4881	0.13711	0.71119	1.8947e-05	--	--	--	--	--	--	--	--	--	--	--	--	--	--	--	--
Landrace	PLHT	Veg/FT	y2_4	--	--	1	1302.64	2.1393	0.14365	0.00029563	--	--	--	--	--	--	--	--	--	--	--	--	--	--	--	--
Landrace	PLHT	Veg/FT	PC1	--	--	1	16325.1	26.8105	2.3565e-07	0.0037	--	--	--	--	--	--	--	--	--	--	--	--	--	--	--	--
Landrace	PLHT	Veg/FT	PC2	--	--	1	1302.48	2.13905	0.14367	0.0002956	--	--	--	--	--	--	--	--	--	--	--	--	--	--	--	--
Landrace	PLHT	Veg/FT	PC3	--	--	1	29270.2	48.0701	4.7865e-12	0.00664	--	--	--	--	--	--	--	--	--	--	--	--	--	--	--	--
Landrace	PLHT	Veg/FT	PC4	--	--	1	2712.13	4.45408	0.03488	0.00061551	--	--	--	--	--	--	--	--	--	--	--	--	--	--	--	--
Landrace	PLHT	Veg/FT	PC5	--	--	1	805.913	1.32354	0.25003	0.0001829	--	--	--	--	--	--	--	--	--	--	--	--	--	--	--	--
Landrace	PLHT	Veg/FT	PC6	--	--	1	23374.1	38.3869	6.3989e-10	0.0053	--	--	--	--	--	--	--	--	--	--	--	--	--	--	--	--
Landrace	PLHT	Veg/FT	PC7	--	--	1	13883.8	22.8011	1.8621e-06	0.00315	--	--	--	--	--	--	--	--	--	--	--	--	--	--	--	--
Landrace	PLHT	Veg/FT	PC8	--	--	1	35038.8	57.5436	4.1015e-14	0.00795	--	--	--	--	--	--	--	--	--	--	--	--	--	--	--	--
Landrace	PLHT	Veg/FT	PC9	--	--	1	616.078	1.01178	0.31454	0.00013982	--	--	--	--	--	--	--	--	--	--	--	--	--	--	--	--
Landrace	PLHT	Veg/FT	PC10	--	--	1	14686.1	24.1188	9.4254e-07	0.00333	--	--	--	--	--	--	--	--	--	--	--	--	--	--	--	--
Landrace	PLHT	Veg/FT	PC11	--	--	1	291.412	0.47858	0.48911	6.6135e-05	--	--	--	--	--	--	--	--	--	--	--	--	--	--	--	--
Landrace	PLHT	Veg/FT	PC12	--	--	1	16621.6	27.2975	1.8349e-07	0.00377	--	--	--	--	--	--	--	--	--	--	--	--	--	--	--	--
Landrace	PLHT	Veg/FT	PC13	--	--	1	1.63751	0.00269	0.95864	3.7163e-07	--	--	--	--	--	--	--	--	--	--	--	--	--	--	--	--
Landrace	PLHT	Veg/FT	PC14	--	--	1	3264.45	5.36116	0.02064	0.00074086	--	--	--	--	--	--	--	--	--	--	--	--	--	--	--	--
Landrace	PLHT	Veg/FT	PC15	--	--	1	5186.5	8.51771	0.00354	0.00118	--	--	--	--	--	--	--	--	--	--	--	--	--	--	--	--
Landrace	PLHT	Veg/FT	PC16	--	--	1	1326.41	2.17834	0.14005	0.00030103	--	--	--	--	--	--	--	--	--	--	--	--	--	--	--	--
Landrace	PLHT	Veg/FT	PC17	--	--	1	6786.91	11.146	0.00084995	0.00154	--	--	--	--	--	--	--	--	--	--	--	--	--	--	--	--
Landrace	PLHT	Veg/FT	PC18	--	--	1	973.046	1.59802	0.20626	0.00022083	--	--	--	--	--	--	--	--	--	--	--	--	--	--	--	--
Landrace	PLHT	Veg/FT	PC19	--	--	1	405.093	0.66528	0.41475	9.1935e-05	--	--	--	--	--	--	--	--	--	--	--	--	--	--	--	--
Landrace	PLHT	Veg/FT	PC20	--	--	1	5826.46	9.5687	0.00199	0.00132	--	--	--	--	--	--	--	--	--	--	--	--	--	--	--	--
Landrace	PLHT	Veg/FT	PC21	--	--	1	7571.83	12.4351	0.00042615	0.00172	--	--	--	--	--	--	--	--	--	--	--	--	--	--	--	--
Landrace	PLHT	Veg/FT	PC22	--	--	1	4172.62	6.85263	0.00888	0.00094697	--	--	--	--	--	--	--	--	--	--	--	--	--	--	--	--
Landrace	PLHT	Veg/FT	PC23	--	--	1	36.7246	0.06031	0.80602	8.3346e-06	--	--	--	--	--	--	--	--	--	--	--	--	--	--	--	--
Landrace	PLHT	Veg/FT	PC24	--	--	1	374.933	0.61575	0.43268	8.509e-05	--	--	--	--	--	--	--	--	--	--	--	--	--	--	--	--
Landrace	PLHT	Veg/FT	PC25	--	--	1	186.292	0.30594	0.58021	4.2279e-05	--	--	--	--	--	--	--	--	--	--	--	--	--	--	--	--
Landrace	PLHT	Veg/FT	PC26	--	--	1	777.582	1.27701	0.25852	0.00017647	--	--	--	--	--	--	--	--	--	--	--	--	--	--	--	--
Landrace	PLHT	Veg/FT	PC27	--	--	1	647.14	1.06279	0.30264	0.00014687	--	--	--	--	--	--	--	--	--	--	--	--	--	--	--	--
Landrace	PLHT	Veg/FT	PC28	--	--	1	5920.73	9.72352	0.00183	0.00134	--	--	--	--	--	--	--	--	--	--	--	--	--	--	--	--
Landrace	PLHT	Veg/FT	PC29	--	--	1	6263.9	10.2871	0.00135	0.00142	--	--	--	--	--	--	--	--	--	--	--	--	--	--	--	--
Landrace	PLHT	Veg/FT	PC30	--	--	1	9777.69	16.0577	6.2577e-05	0.00222	--	--	--	--	--	--	--	--	--	--	--	--	--	--	--	--
Landrace	PLHT	Veg/FT	PC31	--	--	1	13220.8	21.7123	3.2724e-06	0.003	--	--	--	--	--	--	--	--	--	--	--	--	--	--	--	--
Landrace	PLHT	Veg/FT	PC32	--	--	1	4001.23	6.57116	0.0104	0.00090807	--	--	--	--	--	--	--	--	--	--	--	--	--	--	--	--
Landrace	PLHT	Veg/FT	PC33	--	--	1	4434.9	7.28337	0.00699	0.00101	--	--	--	--	--	--	--	--	--	--	--	--	--	--	--	--
Landrace	PLHT	Veg/FT	PC34	--	--	1	1959.93	3.21876	0.07288	0.0004448	--	--	--	--	--	--	--	--	--	--	--	--	--	--	--	--
Landrace	PLHT	Veg/FT	PC35	--	--	1	2125.57	3.49079	0.06179	0.00048239	--	--	--	--	--	--	--	--	--	--	--	--	--	--	--	--
Landrace	PLHT	Veg/FT	PC36	--	--	1	316.109	0.51914	0.47125	7.1741e-05	--	--	--	--	--	--	--	--	--	--	--	--	--	--	--	--
Landrace	PLHT	Veg/FT	PC37	--	--	1	1714.16	2.81514	0.09346	0.00038903	--	--	--	--	--	--	--	--	--	--	--	--	--	--	--	--
Landrace	PLHT	Veg/FT	PC38	--	--	1	4389.82	7.20934	0.00728	0.00099626	--	--	--	--	--	--	--	--	--	--	--	--	--	--	--	--
Landrace	PLHT	Veg/FT	PC39	--	--	1	1170.45	1.92222	0.16569	0.00026563	--	--	--	--	--	--	--	--	--	--	--	--	--	--	--	--
Landrace	PLHT	Veg/FT	PC40	--	--	1	147.084	0.24155	0.62311	3.338e-05	--	--	--	--	--	--	--	--	--	--	--	--	--	--	--	--
Landrace	PLHT	Veg/FT	PC41	--	--	1	439.638	0.72201	0.39554	9.9775e-05	--	--	--	--	--	--	--	--	--	--	--	--	--	--	--	--
Landrace	PLHT	Veg/FT	PC42	--	--	1	128.211	0.21056	0.64635	2.9097e-05	--	--	--	--	--	--	--	--	--	--	--	--	--	--	--	--
Landrace	PLHT	Veg/FT	PC43	--	--	1	6715.13	11.0282	0.00090557	0.00152	--	--	--	--	--	--	--	--	--	--	--	--	--	--	--	--
Landrace	PLHT	Veg/FT	PC44	--	--	1	0.47974	0.00078787	0.97761	1.0888e-07	--	--	--	--	--	--	--	--	--	--	--	--	--	--	--	--
Landrace	PLHT	Veg/FT	PC45	--	--	1	2069.46	3.39864	0.06533	0.00046966	--	--	--	--	--	--	--	--	--	--	--	--	--	--	--	--
Landrace	PLHT	Veg/FT	PC46	--	--	1	1930.08	3.16974	0.07509	0.00043803	--	--	--	--	--	--	--	--	--	--	--	--	--	--	--	--
Landrace	PLHT	Veg/FT	PC47	--	--	1	484.441	0.79559	0.37247	0.00010994	--	--	--	--	--	--	--	--	--	--	--	--	--	--	--	--
Landrace	PLHT	Veg/FT	PC48	--	--	1	2236.56	3.67307	0.05537	0.00050758	--	--	--	--	--	--	--	--	--	--	--	--	--	--	--	--
Landrace	PLHT	Veg/FT	PC49	--	--	1	7451.86	12.2381	0.00047343	0.00169	--	--	--	--	--	--	--	--	--	--	--	--	--	--	--	--
Landrace	PLHT	Veg/FT	PC50	--	--	1	70.1261	0.11517	0.73435	1.5915e-05	--	--	--	--	--	--	--	--	--	--	--	--	--	--	--	--
Landrace	PLHT	Veg/FT	Error	--	--	3932	608.908	--	--	--	--	--	--	--	--	--	--	--	--	--	--	--	--	--	--	--
Landrace	PROL	EnvRes	mean	--	--	1	135.568	702.484	4.3664e-142	0.15511	--	--	--	--	--	--	--	--	--	--	--	--	--	--	--	--
Landrace	PROL	EnvRes	Tire_track	--	--	1	0.9045	4.68692	0.03046	0.00103	--	--	--	--	--	--	--	--	--	--	--	--	--	--	--	--
Landrace	PROL	EnvRes	Year	--	--	1	3.57902	18.5457	1.701e-05	0.00409	--	--	--	--	--	--	--	--	--	--	--	--	--	--	--	--
Landrace	PROL	EnvRes	F_est	--	--	1	4.38639	22.7293	1.9355e-06	0.00502	--	--	--	--	--	--	--	--	--	--	--	--	--	--	--	--
Landrace	PROL	EnvRes	F_est_Year	--	--	1	2.34077	12.1294	0.00050199	0.00268	--	--	--	--	--	--	--	--	--	--	--	--	--	--	--	--
Landrace	PROL	EnvRes	Shading	--	--	1	2.60815	13.5149	0.00023998	0.00298	--	--	--	--	--	--	--	--	--	--	--	--	--	--	--	--
Landrace	PROL	EnvRes	x1_1	--	--	1	0.24184	1.25314	0.26303	0.00027669	--	--	--	--	--	--	--	--	--	--	--	--	--	--	--	--
Landrace	PROL	EnvRes	x1_2	--	--	1	0.17545	0.90913	0.34041	0.00020073	--	--	--	--	--	--	--	--	--	--	--	--	--	--	--	--
Landrace	PROL	EnvRes	x1_3	--	--	1	0.17177	0.89007	0.34552	0.00019653	--	--	--	--	--	--	--	--	--	--	--	--	--	--	--	--
Landrace	PROL	EnvRes	x1_4	--	--	1	0.33218	1.72127	0.18961	0.00038005	--	--	--	--	--	--	--	--	--	--	--	--	--	--	--	--
Landrace	PROL	EnvRes	x2_1	--	--	1	66.3448	343.784	1.6267e-73	0.07591	--	--	--	--	--	--	--	--	--	--	--	--	--	--	--	--
Landrace	PROL	EnvRes	x2_2	--	--	1	31.7464	164.503	6.8691e-37	0.03632	--	--	--	--	--	--	--	--	--	--	--	--	--	--	--	--
Landrace	PROL	EnvRes	x2_3	--	--	1	4.76548	24.6937	7.0192e-07	0.00545	--	--	--	--	--	--	--	--	--	--	--	--	--	--	--	--
Landrace	PROL	EnvRes	x2_4	--	--	1	4.03746	20.9213	4.9394e-06	0.00462	--	--	--	--	--	--	--	--	--	--	--	--	--	--	--	--
Landrace	PROL	EnvRes	y1_1	--	--	1	0.0237	0.12282	0.72602	2.7117e-05	--	--	--	--	--	--	--	--	--	--	--	--	--	--	--	--
Landrace	PROL	EnvRes	y1_2	--	--	1	0.33196	1.72014	0.18975	0.0003798	--	--	--	--	--	--	--	--	--	--	--	--	--	--	--	--
Landrace	PROL	EnvRes	y1_3	--	--	1	0.00851	0.04407	0.83373	9.7315e-06	--	--	--	--	--	--	--	--	--	--	--	--	--	--	--	--
Landrace	PROL	EnvRes	y1_4	--	--	1	0.07994	0.41425	0.51986	9.1465e-05	--	--	--	--	--	--	--	--	--	--	--	--	--	--	--	--
Landrace	PROL	EnvRes	y2_1	--	--	1	0.36091	1.87015	0.17154	0.00041292	--	--	--	--	--	--	--	--	--	--	--	--	--	--	--	--
Landrace	PROL	EnvRes	y2_2	--	--	1	0.5581	2.89196	0.08911	0.00063854	--	--	--	--	--	--	--	--	--	--	--	--	--	--	--	--
Landrace	PROL	EnvRes	y2_3	--	--	1	0.48155	2.49527	0.11427	0.00055095	--	--	--	--	--	--	--	--	--	--	--	--	--	--	--	--
Landrace	PROL	EnvRes	y2_4	--	--	1	0.35389	1.83377	0.17576	0.00040489	--	--	--	--	--	--	--	--	--	--	--	--	--	--	--	--
Landrace	PROL	EnvRes	PC1	--	--	1	0.30262	1.56809	0.21056	0.00034623	--	--	--	--	--	--	--	--	--	--	--	--	--	--	--	--
Landrace	PROL	EnvRes	PC2	--	--	1	0.49437	2.56173	0.10956	0.00056562	--	--	--	--	--	--	--	--	--	--	--	--	--	--	--	--
Landrace	PROL	EnvRes	PC3	--	--	1	1.665	8.62764	0.00333	0.0019	--	--	--	--	--	--	--	--	--	--	--	--	--	--	--	--
Landrace	PROL	EnvRes	PC4	--	--	1	1.93848	10.0448	0.00154	0.00222	--	--	--	--	--	--	--	--	--	--	--	--	--	--	--	--
Landrace	PROL	EnvRes	PC5	--	--	1	0.3306	1.71308	0.19067	0.00037824	--	--	--	--	--	--	--	--	--	--	--	--	--	--	--	--
Landrace	PROL	EnvRes	PC6	--	--	1	5.41995	28.085	1.2276e-07	0.0062	--	--	--	--	--	--	--	--	--	--	--	--	--	--	--	--
Landrace	PROL	EnvRes	PC7	--	--	1	0.06682	0.34622	0.55629	7.6445e-05	--	--	--	--	--	--	--	--	--	--	--	--	--	--	--	--
Landrace	PROL	EnvRes	PC8	--	--	1	0.20418	1.05804	0.30373	0.00023361	--	--	--	--	--	--	--	--	--	--	--	--	--	--	--	--
Landrace	PROL	EnvRes	PC9	--	--	1	0.30415	1.57604	0.20941	0.00034798	--	--	--	--	--	--	--	--	--	--	--	--	--	--	--	--
Landrace	PROL	EnvRes	PC10	--	--	1	0.0386	0.2	0.65475	4.416e-05	--	--	--	--	--	--	--	--	--	--	--	--	--	--	--	--
Landrace	PROL	EnvRes	PC11	--	--	1	0.85792	4.44555	0.03506	0.00098157	--	--	--	--	--	--	--	--	--	--	--	--	--	--	--	--
Landrace	PROL	EnvRes	PC12	--	--	1	0.00234	0.0121	0.91241	2.6721e-06	--	--	--	--	--	--	--	--	--	--	--	--	--	--	--	--
Landrace	PROL	EnvRes	PC13	--	--	1	0.76201	3.94859	0.04698	0.00087184	--	--	--	--	--	--	--	--	--	--	--	--	--	--	--	--
Landrace	PROL	EnvRes	PC14	--	--	1	0.41853	2.16874	0.14093	0.00047885	--	--	--	--	--	--	--	--	--	--	--	--	--	--	--	--
Landrace	PROL	EnvRes	PC15	--	--	1	0.08078	0.41857	0.51769	9.2419e-05	--	--	--	--	--	--	--	--	--	--	--	--	--	--	--	--
Landrace	PROL	EnvRes	PC16	--	--	1	0.92319	4.78377	0.02879	0.00106	--	--	--	--	--	--	--	--	--	--	--	--	--	--	--	--
Landrace	PROL	EnvRes	PC17	--	--	1	0.01464	0.07588	0.78298	1.6753e-05	--	--	--	--	--	--	--	--	--	--	--	--	--	--	--	--
Landrace	PROL	EnvRes	PC18	--	--	1	1.10566	5.72931	0.01673	0.00127	--	--	--	--	--	--	--	--	--	--	--	--	--	--	--	--
Landrace	PROL	EnvRes	PC19	--	--	1	0.14919	0.77308	0.37932	0.00017069	--	--	--	--	--	--	--	--	--	--	--	--	--	--	--	--
Landrace	PROL	EnvRes	PC20	--	--	1	0.05043	0.26131	0.60925	5.7698e-05	--	--	--	--	--	--	--	--	--	--	--	--	--	--	--	--
Landrace	PROL	EnvRes	PC21	--	--	1	0.00077667	0.00402	0.94942	8.8861e-07	--	--	--	--	--	--	--	--	--	--	--	--	--	--	--	--
Landrace	PROL	EnvRes	PC22	--	--	1	0.02069	0.10721	0.74337	2.3671e-05	--	--	--	--	--	--	--	--	--	--	--	--	--	--	--	--
Landrace	PROL	EnvRes	PC23	--	--	1	0.04601	0.2384	0.62539	5.2638e-05	--	--	--	--	--	--	--	--	--	--	--	--	--	--	--	--
Landrace	PROL	EnvRes	PC24	--	--	1	0.01358	0.07037	0.79081	1.5537e-05	--	--	--	--	--	--	--	--	--	--	--	--	--	--	--	--
Landrace	PROL	EnvRes	PC25	--	--	1	0.18446	0.95584	0.3283	0.00021105	--	--	--	--	--	--	--	--	--	--	--	--	--	--	--	--
Landrace	PROL	EnvRes	PC26	--	--	1	0.03054	0.15823	0.69082	3.4936e-05	--	--	--	--	--	--	--	--	--	--	--	--	--	--	--	--
Landrace	PROL	EnvRes	PC27	--	--	1	0.23073	1.19557	0.27428	0.00026398	--	--	--	--	--	--	--	--	--	--	--	--	--	--	--	--
Landrace	PROL	EnvRes	PC28	--	--	1	0.55871	2.89511	0.08893	0.00063923	--	--	--	--	--	--	--	--	--	--	--	--	--	--	--	--
Landrace	PROL	EnvRes	PC29	--	--	1	0.46838	2.42705	0.11934	0.00053589	--	--	--	--	--	--	--	--	--	--	--	--	--	--	--	--
Landrace	PROL	EnvRes	PC30	--	--	1	0.15089	0.78186	0.37663	0.00017263	--	--	--	--	--	--	--	--	--	--	--	--	--	--	--	--
Landrace	PROL	EnvRes	PC31	--	--	1	0.00531	0.02753	0.86822	6.0791e-06	--	--	--	--	--	--	--	--	--	--	--	--	--	--	--	--
Landrace	PROL	EnvRes	PC32	--	--	1	0.14771	0.76541	0.3817	0.000169	--	--	--	--	--	--	--	--	--	--	--	--	--	--	--	--
Landrace	PROL	EnvRes	PC33	--	--	1	4.2648e-06	2.2099e-05	0.99625	4.8795e-09	--	--	--	--	--	--	--	--	--	--	--	--	--	--	--	--
Landrace	PROL	EnvRes	PC34	--	--	1	1.12444	5.82662	0.01583	0.00129	--	--	--	--	--	--	--	--	--	--	--	--	--	--	--	--
Landrace	PROL	EnvRes	PC35	--	--	1	0.85817	4.44687	0.03503	0.00098186	--	--	--	--	--	--	--	--	--	--	--	--	--	--	--	--
Landrace	PROL	EnvRes	PC36	--	--	1	0.43456	2.25178	0.13355	0.00049719	--	--	--	--	--	--	--	--	--	--	--	--	--	--	--	--
Landrace	PROL	EnvRes	PC37	--	--	1	0.01365	0.07073	0.7903	1.5616e-05	--	--	--	--	--	--	--	--	--	--	--	--	--	--	--	--
Landrace	PROL	EnvRes	PC38	--	--	1	0.00503	0.02605	0.87178	5.7522e-06	--	--	--	--	--	--	--	--	--	--	--	--	--	--	--	--
Landrace	PROL	EnvRes	PC39	--	--	1	1.1126e-05	5.7653e-05	0.99394	1.273e-08	--	--	--	--	--	--	--	--	--	--	--	--	--	--	--	--
Landrace	PROL	EnvRes	PC40	--	--	1	0.18128	0.93935	0.33251	0.00020741	--	--	--	--	--	--	--	--	--	--	--	--	--	--	--	--
Landrace	PROL	EnvRes	PC41	--	--	1	0.06571	0.3405	0.55958	7.5182e-05	--	--	--	--	--	--	--	--	--	--	--	--	--	--	--	--
Landrace	PROL	EnvRes	PC42	--	--	1	0.22939	1.18862	0.27568	0.00026245	--	--	--	--	--	--	--	--	--	--	--	--	--	--	--	--
Landrace	PROL	EnvRes	PC43	--	--	1	0.19087	0.98906	0.32004	0.00021838	--	--	--	--	--	--	--	--	--	--	--	--	--	--	--	--
Landrace	PROL	EnvRes	PC44	--	--	1	0.55254	2.86314	0.09071	0.00063217	--	--	--	--	--	--	--	--	--	--	--	--	--	--	--	--
Landrace	PROL	EnvRes	PC45	--	--	1	0.00135	0.007	0.93334	1.545e-06	--	--	--	--	--	--	--	--	--	--	--	--	--	--	--	--
Landrace	PROL	EnvRes	PC46	--	--	1	0.10052	0.52087	0.47052	0.00011501	--	--	--	--	--	--	--	--	--	--	--	--	--	--	--	--
Landrace	PROL	EnvRes	PC47	--	--	1	0.01195	0.0619	0.80352	1.3668e-05	--	--	--	--	--	--	--	--	--	--	--	--	--	--	--	--
Landrace	PROL	EnvRes	PC48	--	--	1	0.12514	0.64845	0.42072	0.00014318	--	--	--	--	--	--	--	--	--	--	--	--	--	--	--	--
Landrace	PROL	EnvRes	PC49	--	--	1	0.43697	2.26426	0.13247	0.00049994	--	--	--	--	--	--	--	--	--	--	--	--	--	--	--	--
Landrace	PROL	EnvRes	PC50	--	--	1	0.12197	0.63201	0.42667	0.00013955	--	--	--	--	--	--	--	--	--	--	--	--	--	--	--	--
Landrace	PROL	EnvRes	Error	--	--	3768	0.19298	--	--	--	--	--	--	--	--	--	--	--	--	--	--	--	--	--	--	--
Landrace	TGPP	Rep	S1_38585549	1	38585549	2	356048	25.8509	7.242e-12	0.00917	-41.102	-4.7162	0.41736	151.197	2.41522	3919	0.271843	0.0311923	0.114744	A/T	1152	1067	1700	479	0.489155	0.5
Landrace	TGPP	Rep	S1_70922645	1	70922645	2	261334	18.9742	6.4046e-09	0.00673	-24.253	15.1432	0.41736	151.197	2.33247	4202	0.160406	0.100155	-0.624386	G/A	2320	393	1489	196	0.270704	0.217949
Landrace	TGPP	Rep	S4_58395950	4	58395950	2	209554	15.2147	2.6457e-07	0.0054	30.2863	15.5641	0.41736	151.197	2.41276	3927	0.20031	0.102939	0.5139	C/T	1412	732	1783	471	0.41342	0.416667
Landrace	TGPP	Rep	S5_45516931	5	45516931	2	246006	17.8612	1.9254e-08	0.00634	57.4728	19.1657	0.41736	151.197	2.28276	4387	0.380118	0.12676	0.333475	C/T	3898	59	430	11	0.0624573	0.05
Landrace	TGPP	Rep	S5_127516548	5	127516548	2	214691	15.5877	1.8283e-07	0.00553	4.92838	-28.282	0.41736	151.197	2.4563	3789	0.0325957	0.187053	-5.7386	C/T	2560	199	1030	609	0.18844	0.194444
Landrace	TGPP	Rep	S6_22622495	6	22622495	2	275498	20.0025	2.3178e-09	0.0071	-4.9084	53.0752	0.41736	151.197	2.35101	4136	0.0324635	0.351032	-10.8131	G/A	3611	104	421	262	0.0760397	0.0657895
Landrace	TGPP	Rep	S8_68920064	8	68920064	2	249940	18.1469	1.4514e-08	0.00644	-13.658	45.212	0.41736	151.197	2.34761	4148	0.0903322	0.299026	-3.31029	C/T	3168	126	854	250	0.133317	0.105263
Landrace	TGPP	Rep	mean	--	--	1	798967	58.0089	3.3833e-14	0.01029	--	--	--	--	--	--	--	--	--	--	--	--	--	--	--	--
Landrace	TGPP	Rep	Tire_track	--	--	1	221642	16.0923	6.1663e-05	0.00285	--	--	--	--	--	--	--	--	--	--	--	--	--	--	--	--
Landrace	TGPP	Rep	Year	--	--	1	4540800	329.686	2.6046e-70	0.05847	--	--	--	--	--	--	--	--	--	--	--	--	--	--	--	--
Landrace	TGPP	Rep	F_est	--	--	1	4839800	351.39	1.3484e-74	0.06232	--	--	--	--	--	--	--	--	--	--	--	--	--	--	--	--
Landrace	TGPP	Rep	F_est_Year	--	--	1	9471.08	0.68765	0.40703	0.00012196	--	--	--	--	--	--	--	--	--	--	--	--	--	--	--	--
Landrace	TGPP	Rep	Shading	--	--	1	1130400	82.0726	2.19e-19	0.01456	--	--	--	--	--	--	--	--	--	--	--	--	--	--	--	--
Landrace	TGPP	Rep	x1_1	--	--	1	44998.2	3.26709	0.07077	0.00057944	--	--	--	--	--	--	--	--	--	--	--	--	--	--	--	--
Landrace	TGPP	Rep	x1_2	--	--	1	74477.7	5.40745	0.02011	0.00095905	--	--	--	--	--	--	--	--	--	--	--	--	--	--	--	--
Landrace	TGPP	Rep	x1_3	--	--	1	376574	27.3412	1.8112e-07	0.00485	--	--	--	--	--	--	--	--	--	--	--	--	--	--	--	--
Landrace	TGPP	Rep	x1_4	--	--	1	5752.77	0.41768	0.51814	7.4079e-05	--	--	--	--	--	--	--	--	--	--	--	--	--	--	--	--
Landrace	TGPP	Rep	x2_1	--	--	1	1415.17	0.10275	0.74858	1.8223e-05	--	--	--	--	--	--	--	--	--	--	--	--	--	--	--	--
Landrace	TGPP	Rep	x2_2	--	--	1	29304.8	2.12768	0.14475	0.00037736	--	--	--	--	--	--	--	--	--	--	--	--	--	--	--	--
Landrace	TGPP	Rep	x2_3	--	--	1	20577.7	1.49404	0.22168	0.00026498	--	--	--	--	--	--	--	--	--	--	--	--	--	--	--	--
Landrace	TGPP	Rep	x2_4	--	--	1	44678.8	3.2439	0.07178	0.00057533	--	--	--	--	--	--	--	--	--	--	--	--	--	--	--	--
Landrace	TGPP	Rep	y1_1	--	--	1	1278.6	0.09283	0.76063	1.6465e-05	--	--	--	--	--	--	--	--	--	--	--	--	--	--	--	--
Landrace	TGPP	Rep	y1_2	--	--	1	44062.6	3.19916	0.07377	0.00056739	--	--	--	--	--	--	--	--	--	--	--	--	--	--	--	--
Landrace	TGPP	Rep	y1_3	--	--	1	778.54	0.05653	0.81209	1.0025e-05	--	--	--	--	--	--	--	--	--	--	--	--	--	--	--	--
Landrace	TGPP	Rep	y1_4	--	--	1	61229.7	4.44558	0.03507	0.00078846	--	--	--	--	--	--	--	--	--	--	--	--	--	--	--	--
Landrace	TGPP	Rep	y2_1	--	--	1	251.643	0.01827	0.89249	3.2404e-06	--	--	--	--	--	--	--	--	--	--	--	--	--	--	--	--
Landrace	TGPP	Rep	y2_2	--	--	1	68569.2	4.97846	0.02573	0.00088297	--	--	--	--	--	--	--	--	--	--	--	--	--	--	--	--
Landrace	TGPP	Rep	y2_3	--	--	1	625.677	0.04543	0.83123	8.0569e-06	--	--	--	--	--	--	--	--	--	--	--	--	--	--	--	--
Landrace	TGPP	Rep	y2_4	--	--	1	24739.6	1.79621	0.18026	0.00031857	--	--	--	--	--	--	--	--	--	--	--	--	--	--	--	--
Landrace	TGPP	Rep	PC1	--	--	1	163055	11.8386	0.00058733	0.0021	--	--	--	--	--	--	--	--	--	--	--	--	--	--	--	--
Landrace	TGPP	Rep	PC2	--	--	1	1317500	95.6606	2.7245e-22	0.01697	--	--	--	--	--	--	--	--	--	--	--	--	--	--	--	--
Landrace	TGPP	Rep	PC3	--	--	1	29168.1	2.11775	0.1457	0.0003756	--	--	--	--	--	--	--	--	--	--	--	--	--	--	--	--
Landrace	TGPP	Rep	PC4	--	--	1	134216	9.74474	0.00181	0.00173	--	--	--	--	--	--	--	--	--	--	--	--	--	--	--	--
Landrace	TGPP	Rep	PC5	--	--	1	54063.6	3.92529	0.04765	0.00069618	--	--	--	--	--	--	--	--	--	--	--	--	--	--	--	--
Landrace	TGPP	Rep	PC6	--	--	1	16345.6	1.18677	0.27606	0.00021048	--	--	--	--	--	--	--	--	--	--	--	--	--	--	--	--
Landrace	TGPP	Rep	PC7	--	--	1	349.823	0.0254	0.87339	4.5047e-06	--	--	--	--	--	--	--	--	--	--	--	--	--	--	--	--
Landrace	TGPP	Rep	PC8	--	--	1	779103	56.5667	6.9564e-14	0.01003	--	--	--	--	--	--	--	--	--	--	--	--	--	--	--	--
Landrace	TGPP	Rep	PC9	--	--	1	603.175	0.04379	0.83425	7.7671e-06	--	--	--	--	--	--	--	--	--	--	--	--	--	--	--	--
Landrace	TGPP	Rep	PC10	--	--	1	168766	12.2533	0.00047058	0.00217	--	--	--	--	--	--	--	--	--	--	--	--	--	--	--	--
Landrace	TGPP	Rep	PC11	--	--	1	159188	11.5578	0.00068263	0.00205	--	--	--	--	--	--	--	--	--	--	--	--	--	--	--	--
Landrace	TGPP	Rep	PC12	--	--	1	1199.19	0.08707	0.76796	1.5442e-05	--	--	--	--	--	--	--	--	--	--	--	--	--	--	--	--
Landrace	TGPP	Rep	PC13	--	--	1	109759	7.96905	0.00479	0.00141	--	--	--	--	--	--	--	--	--	--	--	--	--	--	--	--
Landrace	TGPP	Rep	PC14	--	--	1	463895	33.6811	7.1048e-09	0.00597	--	--	--	--	--	--	--	--	--	--	--	--	--	--	--	--
Landrace	TGPP	Rep	PC15	--	--	1	4260.94	0.30937	0.57811	5.4868e-05	--	--	--	--	--	--	--	--	--	--	--	--	--	--	--	--
Landrace	TGPP	Rep	PC16	--	--	1	472697	34.3201	5.1331e-09	0.00609	--	--	--	--	--	--	--	--	--	--	--	--	--	--	--	--
Landrace	TGPP	Rep	PC17	--	--	1	3.94833	0.00028667	0.98649	5.0843e-08	--	--	--	--	--	--	--	--	--	--	--	--	--	--	--	--
Landrace	TGPP	Rep	PC18	--	--	1	10948.9	0.79495	0.37267	0.00014099	--	--	--	--	--	--	--	--	--	--	--	--	--	--	--	--
Landrace	TGPP	Rep	PC19	--	--	1	200374	14.5481	0.00013912	0.00258	--	--	--	--	--	--	--	--	--	--	--	--	--	--	--	--
Landrace	TGPP	Rep	PC20	--	--	1	140337	10.1892	0.00143	0.00181	--	--	--	--	--	--	--	--	--	--	--	--	--	--	--	--
Landrace	TGPP	Rep	PC21	--	--	1	83737.5	6.07976	0.01372	0.00108	--	--	--	--	--	--	--	--	--	--	--	--	--	--	--	--
Landrace	TGPP	Rep	PC22	--	--	1	148952	10.8147	0.00102	0.00192	--	--	--	--	--	--	--	--	--	--	--	--	--	--	--	--
Landrace	TGPP	Rep	PC23	--	--	1	86611.2	6.2884	0.0122	0.00112	--	--	--	--	--	--	--	--	--	--	--	--	--	--	--	--
Landrace	TGPP	Rep	PC24	--	--	1	73190.2	5.31397	0.02122	0.00094247	--	--	--	--	--	--	--	--	--	--	--	--	--	--	--	--
Landrace	TGPP	Rep	PC25	--	--	1	74440.2	5.40473	0.02014	0.00095857	--	--	--	--	--	--	--	--	--	--	--	--	--	--	--	--
Landrace	TGPP	Rep	PC26	--	--	1	87487.7	6.35204	0.01177	0.00113	--	--	--	--	--	--	--	--	--	--	--	--	--	--	--	--
Landrace	TGPP	Rep	PC27	--	--	1	270159	19.6149	9.7794e-06	0.00348	--	--	--	--	--	--	--	--	--	--	--	--	--	--	--	--
Landrace	TGPP	Rep	PC28	--	--	1	24019.2	1.74391	0.18674	0.0003093	--	--	--	--	--	--	--	--	--	--	--	--	--	--	--	--
Landrace	TGPP	Rep	PC29	--	--	1	24692.6	1.79281	0.18068	0.00031797	--	--	--	--	--	--	--	--	--	--	--	--	--	--	--	--
Landrace	TGPP	Rep	PC30	--	--	1	76991.9	5.58999	0.01812	0.00099143	--	--	--	--	--	--	--	--	--	--	--	--	--	--	--	--
Landrace	TGPP	Rep	PC31	--	--	1	5440.89	0.39504	0.52971	7.0063e-05	--	--	--	--	--	--	--	--	--	--	--	--	--	--	--	--
Landrace	TGPP	Rep	PC32	--	--	1	17895.9	1.29933	0.25442	0.00023045	--	--	--	--	--	--	--	--	--	--	--	--	--	--	--	--
Landrace	TGPP	Rep	PC33	--	--	1	324959	23.5937	1.245e-06	0.00418	--	--	--	--	--	--	--	--	--	--	--	--	--	--	--	--
Landrace	TGPP	Rep	PC34	--	--	1	404073	29.3377	6.5141e-08	0.0052	--	--	--	--	--	--	--	--	--	--	--	--	--	--	--	--
Landrace	TGPP	Rep	PC35	--	--	1	78589.7	5.70601	0.01696	0.00101	--	--	--	--	--	--	--	--	--	--	--	--	--	--	--	--
Landrace	TGPP	Rep	PC36	--	--	1	5837.1	0.4238	0.51509	7.5164e-05	--	--	--	--	--	--	--	--	--	--	--	--	--	--	--	--
Landrace	TGPP	Rep	PC37	--	--	1	3155.03	0.22907	0.63225	4.0627e-05	--	--	--	--	--	--	--	--	--	--	--	--	--	--	--	--
Landrace	TGPP	Rep	PC38	--	--	1	53563.2	3.88895	0.04869	0.00068973	--	--	--	--	--	--	--	--	--	--	--	--	--	--	--	--
Landrace	TGPP	Rep	PC39	--	--	1	44742.8	3.24855	0.07158	0.00057615	--	--	--	--	--	--	--	--	--	--	--	--	--	--	--	--
Landrace	TGPP	Rep	PC40	--	--	1	49311.7	3.58028	0.05856	0.00063499	--	--	--	--	--	--	--	--	--	--	--	--	--	--	--	--
Landrace	TGPP	Rep	PC41	--	--	1	8521.68	0.61872	0.43158	0.00010973	--	--	--	--	--	--	--	--	--	--	--	--	--	--	--	--
Landrace	TGPP	Rep	PC42	--	--	1	25957.3	1.88463	0.1699	0.00033425	--	--	--	--	--	--	--	--	--	--	--	--	--	--	--	--
Landrace	TGPP	Rep	PC43	--	--	1	28313	2.05566	0.15174	0.00036459	--	--	--	--	--	--	--	--	--	--	--	--	--	--	--	--
Landrace	TGPP	Rep	PC44	--	--	1	71059.2	5.15925	0.02319	0.00091503	--	--	--	--	--	--	--	--	--	--	--	--	--	--	--	--
Landrace	TGPP	Rep	PC45	--	--	1	13565.3	0.98491	0.32106	0.00017468	--	--	--	--	--	--	--	--	--	--	--	--	--	--	--	--
Landrace	TGPP	Rep	PC46	--	--	1	71126.8	5.16416	0.02312	0.0009159	--	--	--	--	--	--	--	--	--	--	--	--	--	--	--	--
Landrace	TGPP	Rep	PC47	--	--	1	18958.6	1.37649	0.24078	0.00024413	--	--	--	--	--	--	--	--	--	--	--	--	--	--	--	--
Landrace	TGPP	Rep	PC48	--	--	1	10011	0.72685	0.39397	0.00012891	--	--	--	--	--	--	--	--	--	--	--	--	--	--	--	--
Landrace	TGPP	Rep	PC49	--	--	1	1688.84	0.12262	0.72623	2.1747e-05	--	--	--	--	--	--	--	--	--	--	--	--	--	--	--	--
Landrace	TGPP	Rep	PC50	--	--	1	41842.8	3.03799	0.08143	0.00053881	--	--	--	--	--	--	--	--	--	--	--	--	--	--	--	--
Landrace	TGPP	Rep	Error	--	--	3311	13773.2	--	--	--	--	--	--	--	--	--	--	--	--	--	--	--	--	--	--	--
Landrace	TGWP	Rep	S1_247411382	1	247411382	2	116046	66.8447	3.4593e-29	0.01983	237.683	288.388	0.51264	58.7132	0.886647	4385	4.0482	4.91181	1.21333	G/A	4104	83	198	13	0.0415051	0.025
Landrace	TGWP	Rep	S1_260783132	1	260783132	2	67082.9	38.641	2.5748e-17	0.01146	-176.63	-289.71	0.51264	58.7132	0.944045	3868	3.00835	4.93432	1.64021	C/T	3584	84	200	530	0.0475698	0.0277778
Landrace	TGWP	Rep	mean	--	--	1	4317.97	2.48724	0.11487	0.00036884	--	--	--	--	--	--	--	--	--	--	--	--	--	--	--	--
Landrace	TGWP	Rep	Tire_track	--	--	1	48966.5	28.2056	1.1627e-07	0.00418	--	--	--	--	--	--	--	--	--	--	--	--	--	--	--	--
Landrace	TGWP	Rep	Year	--	--	1	1503400	865.979	2.4496e-169	0.12842	--	--	--	--	--	--	--	--	--	--	--	--	--	--	--	--
Landrace	TGWP	Rep	F_est	--	--	1	1714200	987.387	5.6871e-190	0.14642	--	--	--	--	--	--	--	--	--	--	--	--	--	--	--	--
Landrace	TGWP	Rep	F_est_Year	--	--	1	96346.4	55.4974	1.1868e-13	0.00823	--	--	--	--	--	--	--	--	--	--	--	--	--	--	--	--
Landrace	TGWP	Rep	Shading	--	--	1	265946	153.19	1.9773e-34	0.02272	--	--	--	--	--	--	--	--	--	--	--	--	--	--	--	--
Landrace	TGWP	Rep	x1_1	--	--	1	32492.8	18.7165	1.5613e-05	0.00278	--	--	--	--	--	--	--	--	--	--	--	--	--	--	--	--
Landrace	TGWP	Rep	x1_2	--	--	1	1558.62	0.89779	0.34344	0.00013314	--	--	--	--	--	--	--	--	--	--	--	--	--	--	--	--
Landrace	TGWP	Rep	x1_3	--	--	1	58626.1	33.7697	6.7898e-09	0.00501	--	--	--	--	--	--	--	--	--	--	--	--	--	--	--	--
Landrace	TGWP	Rep	x1_4	--	--	1	613.002	0.3531	0.5524	5.2363e-05	--	--	--	--	--	--	--	--	--	--	--	--	--	--	--	--
Landrace	TGWP	Rep	x2_1	--	--	1	4.61873	0.00266	0.95887	3.9453e-07	--	--	--	--	--	--	--	--	--	--	--	--	--	--	--	--
Landrace	TGWP	Rep	x2_2	--	--	1	532.297	0.30661	0.5798	4.5469e-05	--	--	--	--	--	--	--	--	--	--	--	--	--	--	--	--
Landrace	TGWP	Rep	x2_3	--	--	1	527.074	0.3036	0.58167	4.5023e-05	--	--	--	--	--	--	--	--	--	--	--	--	--	--	--	--
Landrace	TGWP	Rep	x2_4	--	--	1	9228.23	5.31564	0.0212	0.00078828	--	--	--	--	--	--	--	--	--	--	--	--	--	--	--	--
Landrace	TGWP	Rep	y1_1	--	--	1	81.8239	0.04713	0.82814	6.9894e-06	--	--	--	--	--	--	--	--	--	--	--	--	--	--	--	--
Landrace	TGWP	Rep	y1_2	--	--	1	3233.52	1.86257	0.17242	0.00027621	--	--	--	--	--	--	--	--	--	--	--	--	--	--	--	--
Landrace	TGWP	Rep	y1_3	--	--	1	406.511	0.23416	0.62849	3.4724e-05	--	--	--	--	--	--	--	--	--	--	--	--	--	--	--	--
Landrace	TGWP	Rep	y1_4	--	--	1	6958.07	4.00798	0.04537	0.00059436	--	--	--	--	--	--	--	--	--	--	--	--	--	--	--	--
Landrace	TGWP	Rep	y2_1	--	--	1	1647.87	0.9492	0.32999	0.00014076	--	--	--	--	--	--	--	--	--	--	--	--	--	--	--	--
Landrace	TGWP	Rep	y2_2	--	--	1	38378.4	22.1067	2.6841e-06	0.00328	--	--	--	--	--	--	--	--	--	--	--	--	--	--	--	--
Landrace	TGWP	Rep	y2_3	--	--	1	2275.38	1.31066	0.25236	0.00019436	--	--	--	--	--	--	--	--	--	--	--	--	--	--	--	--
Landrace	TGWP	Rep	y2_4	--	--	1	5422.58	3.12351	0.07726	0.0004632	--	--	--	--	--	--	--	--	--	--	--	--	--	--	--	--
Landrace	TGWP	Rep	PC1	--	--	1	187047	107.743	7.3165e-25	0.01598	--	--	--	--	--	--	--	--	--	--	--	--	--	--	--	--
Landrace	TGWP	Rep	PC2	--	--	1	13875	7.99224	0.00473	0.00119	--	--	--	--	--	--	--	--	--	--	--	--	--	--	--	--
Landrace	TGWP	Rep	PC3	--	--	1	20833.3	12.0004	0.00053862	0.00178	--	--	--	--	--	--	--	--	--	--	--	--	--	--	--	--
Landrace	TGWP	Rep	PC4	--	--	1	5535.78	3.18871	0.07424	0.00047287	--	--	--	--	--	--	--	--	--	--	--	--	--	--	--	--
Landrace	TGWP	Rep	PC5	--	--	1	11023.5	6.34972	0.01179	0.00094163	--	--	--	--	--	--	--	--	--	--	--	--	--	--	--	--
Landrace	TGWP	Rep	PC6	--	--	1	58309.3	33.5873	7.4506e-09	0.00498	--	--	--	--	--	--	--	--	--	--	--	--	--	--	--	--
Landrace	TGWP	Rep	PC7	--	--	1	5281.41	3.04219	0.08122	0.00045114	--	--	--	--	--	--	--	--	--	--	--	--	--	--	--	--
Landrace	TGWP	Rep	PC8	--	--	1	33786.4	19.4616	1.059e-05	0.00289	--	--	--	--	--	--	--	--	--	--	--	--	--	--	--	--
Landrace	TGWP	Rep	PC9	--	--	1	9749.27	5.61577	0.01786	0.00083279	--	--	--	--	--	--	--	--	--	--	--	--	--	--	--	--
Landrace	TGWP	Rep	PC10	--	--	1	3348.3	1.92869	0.165	0.00028601	--	--	--	--	--	--	--	--	--	--	--	--	--	--	--	--
Landrace	TGWP	Rep	PC11	--	--	1	5321.35	3.0652	0.08008	0.00045455	--	--	--	--	--	--	--	--	--	--	--	--	--	--	--	--
Landrace	TGWP	Rep	PC12	--	--	1	14209.3	8.18485	0.00425	0.00121	--	--	--	--	--	--	--	--	--	--	--	--	--	--	--	--
Landrace	TGWP	Rep	PC13	--	--	1	118.683	0.06836	0.79375	1.0138e-05	--	--	--	--	--	--	--	--	--	--	--	--	--	--	--	--
Landrace	TGWP	Rep	PC14	--	--	1	1516.74	0.87367	0.35001	0.00012956	--	--	--	--	--	--	--	--	--	--	--	--	--	--	--	--
Landrace	TGWP	Rep	PC15	--	--	1	16259.4	9.36573	0.00223	0.00139	--	--	--	--	--	--	--	--	--	--	--	--	--	--	--	--
Landrace	TGWP	Rep	PC16	--	--	1	14560.5	8.38713	0.0038	0.00124	--	--	--	--	--	--	--	--	--	--	--	--	--	--	--	--
Landrace	TGWP	Rep	PC17	--	--	1	9372.36	5.39866	0.02021	0.00080059	--	--	--	--	--	--	--	--	--	--	--	--	--	--	--	--
Landrace	TGWP	Rep	PC18	--	--	1	303.529	0.17484	0.67587	2.5928e-05	--	--	--	--	--	--	--	--	--	--	--	--	--	--	--	--
Landrace	TGWP	Rep	PC19	--	--	1	10052.1	5.7902	0.01617	0.00085865	--	--	--	--	--	--	--	--	--	--	--	--	--	--	--	--
Landrace	TGWP	Rep	PC20	--	--	1	2746.21	1.58187	0.20858	0.00023458	--	--	--	--	--	--	--	--	--	--	--	--	--	--	--	--
Landrace	TGWP	Rep	PC21	--	--	1	9564.39	5.50927	0.01897	0.00081699	--	--	--	--	--	--	--	--	--	--	--	--	--	--	--	--
Landrace	TGWP	Rep	PC22	--	--	1	0.33303	0.00019183	0.98895	2.8447e-08	--	--	--	--	--	--	--	--	--	--	--	--	--	--	--	--
Landrace	TGWP	Rep	PC23	--	--	1	44.8316	0.02582	0.87234	3.8295e-06	--	--	--	--	--	--	--	--	--	--	--	--	--	--	--	--
Landrace	TGWP	Rep	PC24	--	--	1	2106.49	1.21338	0.27074	0.00017994	--	--	--	--	--	--	--	--	--	--	--	--	--	--	--	--
Landrace	TGWP	Rep	PC25	--	--	1	36323.9	20.9233	4.9553e-06	0.0031	--	--	--	--	--	--	--	--	--	--	--	--	--	--	--	--
Landrace	TGWP	Rep	PC26	--	--	1	2426.97	1.39798	0.23715	0.00020731	--	--	--	--	--	--	--	--	--	--	--	--	--	--	--	--
Landrace	TGWP	Rep	PC27	--	--	1	3019.25	1.73915	0.18734	0.00025791	--	--	--	--	--	--	--	--	--	--	--	--	--	--	--	--
Landrace	TGWP	Rep	PC28	--	--	1	1608.96	0.92679	0.33577	0.00013744	--	--	--	--	--	--	--	--	--	--	--	--	--	--	--	--
Landrace	TGWP	Rep	PC29	--	--	1	8628.94	4.97043	0.02585	0.00073709	--	--	--	--	--	--	--	--	--	--	--	--	--	--	--	--
Landrace	TGWP	Rep	PC30	--	--	1	18032.7	10.3872	0.00128	0.00154	--	--	--	--	--	--	--	--	--	--	--	--	--	--	--	--
Landrace	TGWP	Rep	PC31	--	--	1	484.979	0.27936	0.59716	4.1427e-05	--	--	--	--	--	--	--	--	--	--	--	--	--	--	--	--
Landrace	TGWP	Rep	PC32	--	--	1	3048.39	1.75593	0.18522	0.00026039	--	--	--	--	--	--	--	--	--	--	--	--	--	--	--	--
Landrace	TGWP	Rep	PC33	--	--	1	1396.07	0.80416	0.36992	0.00011925	--	--	--	--	--	--	--	--	--	--	--	--	--	--	--	--
Landrace	TGWP	Rep	PC34	--	--	1	956.372	0.55089	0.45801	8.1694e-05	--	--	--	--	--	--	--	--	--	--	--	--	--	--	--	--
Landrace	TGWP	Rep	PC35	--	--	1	14473.9	8.33722	0.00391	0.00124	--	--	--	--	--	--	--	--	--	--	--	--	--	--	--	--
Landrace	TGWP	Rep	PC36	--	--	1	3139.35	1.80832	0.1788	0.00026816	--	--	--	--	--	--	--	--	--	--	--	--	--	--	--	--
Landrace	TGWP	Rep	PC37	--	--	1	6507.84	3.74864	0.05294	0.0005559	--	--	--	--	--	--	--	--	--	--	--	--	--	--	--	--
Landrace	TGWP	Rep	PC38	--	--	1	5416.29	3.11989	0.07743	0.00046266	--	--	--	--	--	--	--	--	--	--	--	--	--	--	--	--
Landrace	TGWP	Rep	PC39	--	--	1	9188.54	5.29277	0.02148	0.00078489	--	--	--	--	--	--	--	--	--	--	--	--	--	--	--	--
Landrace	TGWP	Rep	PC40	--	--	1	2647.15	1.52481	0.21698	0.00022612	--	--	--	--	--	--	--	--	--	--	--	--	--	--	--	--
Landrace	TGWP	Rep	PC41	--	--	1	487.93	0.28106	0.59604	4.1679e-05	--	--	--	--	--	--	--	--	--	--	--	--	--	--	--	--
Landrace	TGWP	Rep	PC42	--	--	1	0.98354	0.00056654	0.98101	8.4014e-08	--	--	--	--	--	--	--	--	--	--	--	--	--	--	--	--
Landrace	TGWP	Rep	PC43	--	--	1	0.39738	0.0002289	0.98793	3.3944e-08	--	--	--	--	--	--	--	--	--	--	--	--	--	--	--	--
Landrace	TGWP	Rep	PC44	--	--	1	16702.3	9.62084	0.00194	0.00143	--	--	--	--	--	--	--	--	--	--	--	--	--	--	--	--
Landrace	TGWP	Rep	PC45	--	--	1	3324.68	1.91508	0.16649	0.00028399	--	--	--	--	--	--	--	--	--	--	--	--	--	--	--	--
Landrace	TGWP	Rep	PC46	--	--	1	200.447	0.11546	0.73403	1.7122e-05	--	--	--	--	--	--	--	--	--	--	--	--	--	--	--	--
Landrace	TGWP	Rep	PC47	--	--	1	2179.11	1.25521	0.26264	0.00018614	--	--	--	--	--	--	--	--	--	--	--	--	--	--	--	--
Landrace	TGWP	Rep	PC48	--	--	1	2823.69	1.6265	0.20228	0.0002412	--	--	--	--	--	--	--	--	--	--	--	--	--	--	--	--
Landrace	TGWP	Rep	PC49	--	--	1	1180.59	0.68004	0.40963	0.00010085	--	--	--	--	--	--	--	--	--	--	--	--	--	--	--	--
Landrace	TGWP	Rep	PC50	--	--	1	290.56	0.16737	0.68249	2.482e-05	--	--	--	--	--	--	--	--	--	--	--	--	--	--	--	--
Landrace	TGWP	Rep	Error	--	--	3320	1736.05	--	--	--	--	--	--	--	--	--	--	--	--	--	--	--	--	--	--	--
Landrace	TILN	EnvRes	S1_115328689	1	115328689	2	4.16279	41.7631	1.1012e-18	0.01255	-0.051576	0.12793	0.37832	0.39332	0.00651385	3646	0.13113	0.325257	-2.48042	G/A	2830	129	687	752	0.129594	0.138889
Landrace	TILN	EnvRes	S1_184111630	1	184111630	2	4.82569	48.4137	1.6395e-21	0.01455	-0.25113	0.1966	0.37832	0.39332	0.00613441	4111	0.638487	0.499847	-0.782861	G/T	3988	23	100	287	0.0177572	0.0384615
Landrace	TILN	EnvRes	S1_281225820	1	281225820	2	2.86435	28.7366	4.0284e-13	0.00864	0.0983	-0.044373	0.37832	0.39332	0.00593695	4389	0.249924	0.112816	-0.451404	A/G	3672	93	624	9	0.0922761	0.0875
Landrace	TILN	EnvRes	S2_5692647	2	5692647	2	5.33074	53.4806	1.166e-23	0.01607	-0.13553	0.24141	0.37832	0.39332	0.00631519	3879	0.344579	0.613775	-1.78123	C/T	3694	12	173	519	0.0253931	0.0277778
Landrace	TILN	EnvRes	S2_37984358	2	37984358	2	3.44943	34.6064	1.2418e-15	0.0104	0.82412	1.47757	0.37832	0.39332	0.00600297	4293	2.09529	3.75666	1.79291	C/A	4043	12	238	105	0.0305148	0.025641
Landrace	TILN	EnvRes	S2_40300069	2	40300069	2	2.57971	25.8809	6.7497e-12	0.00778	-0.87645	-1.2831	0.37832	0.39332	0.00615691	4081	2.22834	3.26223	1.46397	G/A	3831	13	237	317	0.0322225	0.0263158
Landrace	TILN	EnvRes	S2_183502194	2	183502194	2	2.25796	22.653	1.6407e-10	0.00681	0.3646	0.14308	0.37832	0.39332	0.00606185	4210	0.92698	0.363775	0.39243	C/A	4006	13	191	188	0.025772	0.025641
Landrace	TILN	EnvRes	S3_49522323	3	49522323	2	3.67427	36.8621	1.3519e-16	0.01108	-0.45994	-0.36614	0.37832	0.39332	0.0064714	3694	1.16938	0.930895	0.79606	A/G	3491	12	191	704	0.0291012	0.0416667
Landrace	TILN	EnvRes	S3_137244730	3	137244730	2	4.24866	42.6246	4.7329e-19	0.01281	0.16786	-0.16925	0.37832	0.39332	0.00609232	4168	0.426777	0.430311	-1.00828	C/T	3984	19	165	230	0.0243522	0.025641
Landrace	TILN	EnvRes	S3_179869944	3	179869944	2	1.78093	17.8672	1.8769e-08	0.00537	-0.061838	0.08997	0.37832	0.39332	0.00603326	4250	0.15722	0.228745	-1.45493	C/T	3825	52	373	148	0.0561176	0.0512821
Landrace	TILN	EnvRes	S4_140265718	4	140265718	2	1.74351	17.4917	2.7237e-08	0.00526	0.04986	0.14592	0.37832	0.39332	0.00608648	4176	0.126767	0.370995	2.92659	C/T	3596	84	496	222	0.0795019	0.0657895
Landrace	TILN	EnvRes	S4_178297618	4	178297618	2	3.20859	32.1901	1.3394e-14	0.00967	-0.13215	0.1211	0.37832	0.39332	0.00648899	3674	0.335986	0.307892	-0.916383	G/A	3256	86	332	724	0.0685901	0.0675676
Landrace	TILN	EnvRes	S4_238005527	4	238005527	2	2.5189	25.2709	1.2332e-11	0.00759	-0.18733	-0.47017	0.37832	0.39332	0.00610404	4152	0.476278	1.19539	2.50985	A/G	4088	17	47	246	0.00975434	0.025641
Landrace	TILN	EnvRes	S5_154712272	5	154712272	2	1.93515	19.4143	4.0504e-09	0.00583	-0.020692	0.07126	0.37832	0.39332	0.0061622	4074	0.0526085	0.181175	-3.44384	A/G	1776	908	1390	324	0.393471	0.342105
Landrace	TILN	EnvRes	S5_172000041	5	172000041	2	7.01211	70.3489	8.9579e-31	0.02114	0.23885	-0.17647	0.37832	0.39332	0.00624869	3962	0.607266	0.448667	-0.738832	C/A	3704	29	229	436	0.0362191	0.0657895
Landrace	TILN	EnvRes	S5_210564472	5	210564472	2	3.0374	30.4727	7.2727e-14	0.00916	-0.20335	0.11765	0.37832	0.39332	0.00593222	4396	0.517009	0.29912	-0.578559	G/C	4253	10	133	2	0.0174022	0.0125
Landrace	TILN	EnvRes	S6_80003921	6	80003921	2	2.13537	21.4231	5.5407e-10	0.00644	-0.23555	0.03553	0.37832	0.39332	0.00618961	4038	0.598876	0.0903335	-0.150838	T/C	3482	93	463	360	0.0803616	0.0945946
Landrace	TILN	EnvRes	S6_132196142	6	132196142	2	3.41269	34.2377	1.7847e-15	0.01029	0.19147	-0.054227	0.37832	0.39332	0.0064881	3675	0.486804	0.13787	-0.283214	G/T	3141	150	384	723	0.0930612	0.0810811
Landrace	TILN	EnvRes	S7_5797272	7	5797272	2	5.67395	56.9238	4.0732e-25	0.01711	0.31351	-0.18515	0.37832	0.39332	0.00638722	3792	0.797086	0.470736	-0.590571	G/A	3684	11	97	606	0.0156909	0.0135135
Landrace	TILN	EnvRes	S7_124431737	7	124431737	2	3.44761	34.5881	1.2643e-15	0.01039	-0.29913	-0.20694	0.37832	0.39332	0.00598626	4317	0.760525	0.526136	0.691806	G/T	3970	36	311	81	0.0443595	0.0384615
Landrace	TILN	EnvRes	S7_143172632	7	143172632	2	1.74905	17.5473	2.5775e-08	0.00527	0.04284	0.15077	0.37832	0.39332	0.0063014	3896	0.108919	0.383326	3.51937	C/T	3148	57	691	502	0.103311	0.0921053
Landrace	TILN	EnvRes	S8_112167188	8	112167188	2	2.83407	28.4327	5.4362e-13	0.00854	0.07822	0.25339	0.37832	0.39332	0.00613964	4104	0.198871	0.644233	3.23945	T/A	3715	34	355	294	0.0515351	0.0512821
Landrace	TILN	EnvRes	S9_91554585	9	91554585	2	2.42458	24.3246	3.1416e-11	0.00731	0.1906	0.0145	0.37832	0.39332	0.00613739	4107	0.484592	0.0368656	0.0760756	C/T	3287	183	637	291	0.122109	0.131579
Landrace	TILN	EnvRes	S9_155300441	9	155300441	2	2.56008	25.6839	8.1993e-12	0.00772	-0.20703	0.10229	0.37832	0.39332	0.00637714	3804	0.526365	0.260068	-0.494083	C/T	3691	12	101	594	0.0164301	0.0135135
Landrace	TILN	EnvRes	mean	--	--	1	1.38973	13.9424	0.00019102	0.00209	--	--	--	--	--	--	--	--	--	--	--	--	--	--	--	--
Landrace	TILN	EnvRes	Tire_track	--	--	1	0.29228	2.93227	0.0869	0.0004406	--	--	--	--	--	--	--	--	--	--	--	--	--	--	--	--
Landrace	TILN	EnvRes	Year	--	--	1	3.6482	36.6005	1.5773e-09	0.0055	--	--	--	--	--	--	--	--	--	--	--	--	--	--	--	--
Landrace	TILN	EnvRes	F_est	--	--	1	0.47817	4.7972	0.02856	0.00072083	--	--	--	--	--	--	--	--	--	--	--	--	--	--	--	--
Landrace	TILN	EnvRes	F_est_Year	--	--	1	0.39373	3.95005	0.04694	0.00059354	--	--	--	--	--	--	--	--	--	--	--	--	--	--	--	--
Landrace	TILN	EnvRes	Shading	--	--	1	1.1811	11.8493	0.00058249	0.00178	--	--	--	--	--	--	--	--	--	--	--	--	--	--	--	--
Landrace	TILN	EnvRes	x1_1	--	--	1	0.05727	0.57458	0.44849	8.6336e-05	--	--	--	--	--	--	--	--	--	--	--	--	--	--	--	--
Landrace	TILN	EnvRes	x1_2	--	--	1	0.12782	1.28238	0.25752	0.00019269	--	--	--	--	--	--	--	--	--	--	--	--	--	--	--	--
Landrace	TILN	EnvRes	x1_3	--	--	1	0.0997	1.00028	0.3173	0.0001503	--	--	--	--	--	--	--	--	--	--	--	--	--	--	--	--
Landrace	TILN	EnvRes	x1_4	--	--	1	0.03414	0.34248	0.55843	5.1462e-05	--	--	--	--	--	--	--	--	--	--	--	--	--	--	--	--
Landrace	TILN	EnvRes	x2_1	--	--	1	0.03669	0.36805	0.5441	5.5304e-05	--	--	--	--	--	--	--	--	--	--	--	--	--	--	--	--
Landrace	TILN	EnvRes	x2_2	--	--	1	0.05332	0.53491	0.46459	8.0375e-05	--	--	--	--	--	--	--	--	--	--	--	--	--	--	--	--
Landrace	TILN	EnvRes	x2_3	--	--	1	0.00936	0.09393	0.75925	1.4114e-05	--	--	--	--	--	--	--	--	--	--	--	--	--	--	--	--
Landrace	TILN	EnvRes	x2_4	--	--	1	0.03312	0.33229	0.56435	4.993e-05	--	--	--	--	--	--	--	--	--	--	--	--	--	--	--	--
Landrace	TILN	EnvRes	y1_1	--	--	1	0.49029	4.91884	0.02662	0.00073911	--	--	--	--	--	--	--	--	--	--	--	--	--	--	--	--
Landrace	TILN	EnvRes	y1_2	--	--	1	0.12743	1.27845	0.25825	0.0001921	--	--	--	--	--	--	--	--	--	--	--	--	--	--	--	--
Landrace	TILN	EnvRes	y1_3	--	--	1	0.32096	3.22004	0.07281	0.00048384	--	--	--	--	--	--	--	--	--	--	--	--	--	--	--	--
Landrace	TILN	EnvRes	y1_4	--	--	1	0.03167	0.31773	0.573	4.7742e-05	--	--	--	--	--	--	--	--	--	--	--	--	--	--	--	--
Landrace	TILN	EnvRes	y2_1	--	--	1	0.3787	3.79933	0.05134	0.00057089	--	--	--	--	--	--	--	--	--	--	--	--	--	--	--	--
Landrace	TILN	EnvRes	y2_2	--	--	1	0.09601	0.96323	0.32643	0.00014474	--	--	--	--	--	--	--	--	--	--	--	--	--	--	--	--
Landrace	TILN	EnvRes	y2_3	--	--	1	0.26606	2.66929	0.10238	0.00040109	--	--	--	--	--	--	--	--	--	--	--	--	--	--	--	--
Landrace	TILN	EnvRes	y2_4	--	--	1	0.14879	1.49275	0.22186	0.0002243	--	--	--	--	--	--	--	--	--	--	--	--	--	--	--	--
Landrace	TILN	EnvRes	PC1	--	--	1	6.7263e-06	6.7481e-05	0.99345	1.014e-08	--	--	--	--	--	--	--	--	--	--	--	--	--	--	--	--
Landrace	TILN	EnvRes	PC2	--	--	1	2.36315	23.7083	1.1625e-06	0.00356	--	--	--	--	--	--	--	--	--	--	--	--	--	--	--	--
Landrace	TILN	EnvRes	PC3	--	--	1	0.10614	1.06489	0.30216	0.00016001	--	--	--	--	--	--	--	--	--	--	--	--	--	--	--	--
Landrace	TILN	EnvRes	PC4	--	--	1	3.42047	34.3158	5.0469e-09	0.00516	--	--	--	--	--	--	--	--	--	--	--	--	--	--	--	--
Landrace	TILN	EnvRes	PC5	--	--	1	6.02652	60.4609	9.3927e-15	0.00908	--	--	--	--	--	--	--	--	--	--	--	--	--	--	--	--
Landrace	TILN	EnvRes	PC6	--	--	1	0.19658	1.9722	0.16029	0.00029634	--	--	--	--	--	--	--	--	--	--	--	--	--	--	--	--
Landrace	TILN	EnvRes	PC7	--	--	1	1.09331	10.9686	0.00093458	0.00165	--	--	--	--	--	--	--	--	--	--	--	--	--	--	--	--
Landrace	TILN	EnvRes	PC8	--	--	1	2.52309	25.3129	5.0798e-07	0.0038	--	--	--	--	--	--	--	--	--	--	--	--	--	--	--	--
Landrace	TILN	EnvRes	PC9	--	--	1	5.94823	59.6755	1.392e-14	0.00897	--	--	--	--	--	--	--	--	--	--	--	--	--	--	--	--
Landrace	TILN	EnvRes	PC10	--	--	1	1.18736	11.9121	0.00056324	0.00179	--	--	--	--	--	--	--	--	--	--	--	--	--	--	--	--
Landrace	TILN	EnvRes	PC11	--	--	1	2.31333	23.2084	1.5053e-06	0.00349	--	--	--	--	--	--	--	--	--	--	--	--	--	--	--	--
Landrace	TILN	EnvRes	PC12	--	--	1	0.01411	0.14155	0.70676	2.127e-05	--	--	--	--	--	--	--	--	--	--	--	--	--	--	--	--
Landrace	TILN	EnvRes	PC13	--	--	1	1.57094	15.7605	7.3101e-05	0.00237	--	--	--	--	--	--	--	--	--	--	--	--	--	--	--	--
Landrace	TILN	EnvRes	PC14	--	--	1	0.89772	9.00633	0.00271	0.00135	--	--	--	--	--	--	--	--	--	--	--	--	--	--	--	--
Landrace	TILN	EnvRes	PC15	--	--	1	1.52504	15.2999	9.318e-05	0.0023	--	--	--	--	--	--	--	--	--	--	--	--	--	--	--	--
Landrace	TILN	EnvRes	PC16	--	--	1	2.44186	24.4979	7.7328e-07	0.00368	--	--	--	--	--	--	--	--	--	--	--	--	--	--	--	--
Landrace	TILN	EnvRes	PC17	--	--	1	6.27494	62.9532	2.6984e-15	0.00946	--	--	--	--	--	--	--	--	--	--	--	--	--	--	--	--
Landrace	TILN	EnvRes	PC18	--	--	1	0.41097	4.12302	0.04237	0.00061953	--	--	--	--	--	--	--	--	--	--	--	--	--	--	--	--
Landrace	TILN	EnvRes	PC19	--	--	1	1.72329	17.2889	3.2751e-05	0.0026	--	--	--	--	--	--	--	--	--	--	--	--	--	--	--	--
Landrace	TILN	EnvRes	PC20	--	--	1	0.80667	8.09291	0.00447	0.00122	--	--	--	--	--	--	--	--	--	--	--	--	--	--	--	--
Landrace	TILN	EnvRes	PC21	--	--	1	1.08663	10.9016	0.0009689	0.00164	--	--	--	--	--	--	--	--	--	--	--	--	--	--	--	--
Landrace	TILN	EnvRes	PC22	--	--	1	0.65094	6.53049	0.01064	0.00098127	--	--	--	--	--	--	--	--	--	--	--	--	--	--	--	--
Landrace	TILN	EnvRes	PC23	--	--	1	0.00992	0.09949	0.75245	1.495e-05	--	--	--	--	--	--	--	--	--	--	--	--	--	--	--	--
Landrace	TILN	EnvRes	PC24	--	--	1	2.34085	23.4845	1.305e-06	0.00353	--	--	--	--	--	--	--	--	--	--	--	--	--	--	--	--
Landrace	TILN	EnvRes	PC25	--	--	1	0.01479	0.1484	0.70009	2.2299e-05	--	--	--	--	--	--	--	--	--	--	--	--	--	--	--	--
Landrace	TILN	EnvRes	PC26	--	--	1	0.04489	0.45037	0.5022	6.7672e-05	--	--	--	--	--	--	--	--	--	--	--	--	--	--	--	--
Landrace	TILN	EnvRes	PC27	--	--	1	0.19574	1.96379	0.16118	0.00029508	--	--	--	--	--	--	--	--	--	--	--	--	--	--	--	--
Landrace	TILN	EnvRes	PC28	--	--	1	0.20183	2.0249	0.15481	0.00030426	--	--	--	--	--	--	--	--	--	--	--	--	--	--	--	--
Landrace	TILN	EnvRes	PC29	--	--	1	0.08342	0.83695	0.36032	0.00012576	--	--	--	--	--	--	--	--	--	--	--	--	--	--	--	--
Landrace	TILN	EnvRes	PC30	--	--	1	3.99375	40.0673	2.7128e-10	0.00602	--	--	--	--	--	--	--	--	--	--	--	--	--	--	--	--
Landrace	TILN	EnvRes	PC31	--	--	1	0.44408	4.4552	0.03485	0.00066944	--	--	--	--	--	--	--	--	--	--	--	--	--	--	--	--
Landrace	TILN	EnvRes	PC32	--	--	1	0.00221	0.02216	0.88167	3.3297e-06	--	--	--	--	--	--	--	--	--	--	--	--	--	--	--	--
Landrace	TILN	EnvRes	PC33	--	--	1	0.00109	0.01096	0.91664	1.6464e-06	--	--	--	--	--	--	--	--	--	--	--	--	--	--	--	--
Landrace	TILN	EnvRes	PC34	--	--	1	1.49376	14.9861	0.00010996	0.00225	--	--	--	--	--	--	--	--	--	--	--	--	--	--	--	--
Landrace	TILN	EnvRes	PC35	--	--	1	5.64318	56.6151	6.4558e-14	0.00851	--	--	--	--	--	--	--	--	--	--	--	--	--	--	--	--
Landrace	TILN	EnvRes	PC36	--	--	1	0.5831	5.84991	0.01562	0.00087901	--	--	--	--	--	--	--	--	--	--	--	--	--	--	--	--
Landrace	TILN	EnvRes	PC37	--	--	1	0.27593	2.76831	0.09622	0.00041597	--	--	--	--	--	--	--	--	--	--	--	--	--	--	--	--
Landrace	TILN	EnvRes	PC38	--	--	1	0.4652	4.66711	0.0308	0.00070128	--	--	--	--	--	--	--	--	--	--	--	--	--	--	--	--
Landrace	TILN	EnvRes	PC39	--	--	1	0.23473	2.35496	0.12496	0.00035386	--	--	--	--	--	--	--	--	--	--	--	--	--	--	--	--
Landrace	TILN	EnvRes	PC40	--	--	1	0.29704	2.98003	0.08437	0.00044778	--	--	--	--	--	--	--	--	--	--	--	--	--	--	--	--
Landrace	TILN	EnvRes	PC41	--	--	1	0.20999	2.10672	0.14673	0.00031656	--	--	--	--	--	--	--	--	--	--	--	--	--	--	--	--
Landrace	TILN	EnvRes	PC42	--	--	1	0.00671	0.06728	0.79534	1.011e-05	--	--	--	--	--	--	--	--	--	--	--	--	--	--	--	--
Landrace	TILN	EnvRes	PC43	--	--	1	0.20582	2.0649	0.1508	0.00031027	--	--	--	--	--	--	--	--	--	--	--	--	--	--	--	--
Landrace	TILN	EnvRes	PC44	--	--	1	0.05721	0.57394	0.44874	8.624e-05	--	--	--	--	--	--	--	--	--	--	--	--	--	--	--	--
Landrace	TILN	EnvRes	PC45	--	--	1	0.13535	1.35786	0.24398	0.00020403	--	--	--	--	--	--	--	--	--	--	--	--	--	--	--	--
Landrace	TILN	EnvRes	PC46	--	--	1	0.01837	0.18434	0.66769	2.7699e-05	--	--	--	--	--	--	--	--	--	--	--	--	--	--	--	--
Landrace	TILN	EnvRes	PC47	--	--	1	0.00262	0.02631	0.87116	3.9531e-06	--	--	--	--	--	--	--	--	--	--	--	--	--	--	--	--
Landrace	TILN	EnvRes	PC48	--	--	1	0.06311	0.63316	0.42624	9.5139e-05	--	--	--	--	--	--	--	--	--	--	--	--	--	--	--	--
Landrace	TILN	EnvRes	PC49	--	--	1	0.00251	0.02514	0.87404	3.7769e-06	--	--	--	--	--	--	--	--	--	--	--	--	--	--	--	--
Landrace	TILN	EnvRes	PC50	--	--	1	0.13648	1.36922	0.24201	0.00020574	--	--	--	--	--	--	--	--	--	--	--	--	--	--	--	--
Landrace	TILN	EnvRes	Error	--	--	4168	0.09968	--	--	--	--	--	--	--	--	--	--	--	--	--	--	--	--	--	--	--
Teosinte	BRAN	Other	S1_186942759	1	186942759	2	67.4586	31.3958	2.9071e-14	0.00919	0.94412	0.77136	0.37339	1.82167	0.0287028	4028	0.518273	0.423436	0.817015	C/A	3736	66	226	462	0.0444389	0.0434783
Teosinte	BRAN	Other	S1_212213797	1	212213797	2	36.9038	17.1753	3.7193e-08	0.00503	-0.37196	-0.033693	0.37339	1.82167	0.0283461	4130	0.204187	0.0184957	0.0905823	A/G	2739	344	1047	360	0.210048	0.217391
Teosinte	BRAN	Other	S1_222268187	1	222268187	2	51.2239	23.84	5.0503e-11	0.00698	-0.6998	-0.077631	0.37339	1.82167	0.0284323	4105	0.384154	0.0426154	0.110933	C/A	3726	62	317	385	0.053715	0.0543478
Teosinte	BRAN	Other	S3_53501667	3	53501667	2	36.8253	17.1388	3.8564e-08	0.00502	-0.49911	0.21868	0.37339	1.82167	0.0281424	4190	0.273985	0.120044	-0.43814	G/A	3823	63	304	300	0.0513126	0.0531915
Teosinte	BRAN	Other	S3_147039469	3	147039469	2	55.34	25.7557	7.6003e-12	0.00754	0.50423	-0.11764	0.37339	1.82167	0.0288645	3983	0.276796	0.0645782	-0.233306	A/G	3266	136	581	507	0.10708	0.122222
Teosinte	BRAN	Other	S3_151897402	3	151897402	2	67.918	31.6096	2.3547e-14	0.00926	-0.60772	-0.036953	0.37339	1.82167	0.0275883	4360	0.333607	0.0202853	0.060806	C/T	3667	121	572	130	0.0933486	0.09375
Teosinte	BRAN	Other	S3_159542287	3	159542287	2	44.3841	20.6567	1.1794e-09	0.00605	1.06075	1.3694	0.37339	1.82167	0.0294354	3830	0.582297	0.751729	1.29097	G/A	3671	20	139	660	0.0233681	0.0222222
Teosinte	BRAN	Other	S4_166715227	4	166715227	2	33.388	15.539	1.8868e-07	0.00455	-0.33874	0.18195	0.37339	1.82167	0.0276837	4330	0.185951	0.0998811	-0.537138	C/T	3603	138	589	160	0.0998845	0.09375
Teosinte	BRAN	Other	S4_220125225	4	220125225	2	29.1352	13.5597	1.3476e-06	0.00397	0.94086	0.40592	0.37339	1.82167	0.0283702	4123	0.516483	0.222829	0.431435	C/T	3931	23	169	367	0.0260732	0.0326087
Teosinte	BRAN	Other	S6_54536766	6	54536766	2	47.5069	22.1101	2.7969e-10	0.00647	-0.35655	0.37697	0.37339	1.82167	0.0281391	4191	0.195727	0.206937	-1.05727	G/A	3771	32	388	299	0.0539251	0.0531915
Teosinte	BRAN	Other	S6_113844139	6	113844139	2	37.9294	17.6526	2.3165e-08	0.00517	0.816	0.52159	0.37339	1.82167	0.0272712	4462	0.447942	0.286326	0.639203	G/A	4153	44	265	28	0.0395563	0.0408163
Teosinte	BRAN	Other	S6_168645229	6	168645229	2	41.3587	19.2487	4.7595e-09	0.00564	1.07261	0.88809	0.37339	1.82167	0.0277479	4310	0.588807	0.487515	0.827971	G/A	4181	25	104	180	0.0178654	0.0208333
Teosinte	BRAN	Other	S7_123431622	7	123431622	2	36.3345	16.9104	4.8375e-08	0.00495	-0.69392	-0.2537	0.37339	1.82167	0.0290844	3923	0.380926	0.139268	0.365604	G/A	3520	65	338	567	0.0596482	0.0652174
Teosinte	BRAN	Other	S7_162764376	7	162764376	2	30.913	14.3871	5.9228e-07	0.00421	0.09935	0.27518	0.37339	1.82167	0.0290548	3931	0.054538	0.151059	2.7698	T/C	1486	930	1515	559	0.42928	0.456522
Teosinte	BRAN	Other	S8_16002945	8	16002945	2	52.5249	24.4455	2.775e-11	0.00716	-0.29891	0.17503	0.37339	1.82167	0.028193	4175	0.164086	0.0960824	-0.585561	C/T	2452	416	1307	315	0.256168	0.297872
Teosinte	BRAN	Other	S8_43979313	8	43979313	2	29.7733	13.8567	1.0032e-06	0.00406	0.33336	-0.11069	0.37339	1.82167	0.0276359	4345	0.182997	0.060763	-0.332043	A/G	3509	122	714	145	0.110242	0.125
Teosinte	BRAN	Other	S8_74670661	8	74670661	2	34.6774	16.1392	1.0399e-07	0.00473	0.54456	0.26383	0.37339	1.82167	0.0277158	4320	0.298935	0.144829	0.484483	C/T	3259	240	821	170	0.150579	0.125
Teosinte	BRAN	Other	S9_77309933	9	77309933	2	36.7446	17.1012	4.003e-08	0.00501	-0.57633	-0.41787	0.37339	1.82167	0.0281963	4174	0.316375	0.229389	0.725053	G/A	3464	132	578	316	0.100862	0.0851064
Teosinte	BRAN	Other	S9_82896234	9	82896234	2	60.9531	28.368	5.7594e-13	0.00831	0.17814	0.57843	0.37339	1.82167	0.0283427	4131	0.0977896	0.317528	3.24705	C/T	2913	356	862	359	0.190511	0.180851
Teosinte	BRAN	Other	S9_118931142	9	118931142	2	36.6553	17.0596	4.1715e-08	0.005	1.12052	0.6657	0.37339	1.82167	0.0277029	4324	0.615107	0.365435	0.594099	G/A	4142	21	161	166	0.0234736	0.03125
Teosinte	BRAN	Other	S10_142471863	10	142471863	2	37.7078	17.5495	2.5659e-08	0.00514	0.49362	0.43614	0.37339	1.82167	0.0295942	3789	0.270972	0.239418	0.883554	G/C	3055	141	593	701	0.115466	0.1
Teosinte	BRAN	Other	S10_150081644	10	150081644	2	32.129	14.9531	3.376e-07	0.00438	0.21065	0.43217	0.37339	1.82167	0.0299561	3698	0.115636	0.237239	2.0516	C/T	2693	200	805	792	0.162926	0.155556
Teosinte	BRAN	Other	mean	--	--	1	1.07107	0.49849	0.4802	7.299e-05	--	--	--	--	--	--	--	--	--	--	--	--	--	--	--	--
Teosinte	BRAN	Other	Border	--	--	1	15.5385	7.23172	0.00719	0.00106	--	--	--	--	--	--	--	--	--	--	--	--	--	--	--	--
Teosinte	BRAN	Other	Year	--	--	1	120.235	55.9581	8.9224e-14	0.00819	--	--	--	--	--	--	--	--	--	--	--	--	--	--	--	--
Teosinte	BRAN	Other	F_est	--	--	1	86.7595	40.3786	2.3093e-10	0.00591	--	--	--	--	--	--	--	--	--	--	--	--	--	--	--	--
Teosinte	BRAN	Other	F_est_Year	--	--	1	22.9638	10.6875	0.00109	0.00156	--	--	--	--	--	--	--	--	--	--	--	--	--	--	--	--
Teosinte	BRAN	Other	Shading	--	--	1	47.4898	22.1021	2.666e-06	0.00324	--	--	--	--	--	--	--	--	--	--	--	--	--	--	--	--
Teosinte	BRAN	Other	x1_1	--	--	1	2.89955	1.34947	0.24543	0.00019759	--	--	--	--	--	--	--	--	--	--	--	--	--	--	--	--
Teosinte	BRAN	Other	x1_2	--	--	1	15.4684	7.19912	0.00732	0.00105	--	--	--	--	--	--	--	--	--	--	--	--	--	--	--	--
Teosinte	BRAN	Other	x1_3	--	--	1	6.14197	2.85852	0.09096	0.00041855	--	--	--	--	--	--	--	--	--	--	--	--	--	--	--	--
Teosinte	BRAN	Other	x1_4	--	--	1	12.9974	6.04907	0.01395	0.00088572	--	--	--	--	--	--	--	--	--	--	--	--	--	--	--	--
Teosinte	BRAN	Other	x2_1	--	--	1	5.46092	2.54155	0.11096	0.00037214	--	--	--	--	--	--	--	--	--	--	--	--	--	--	--	--
Teosinte	BRAN	Other	x2_2	--	--	1	31.3301	14.5813	0.00013613	0.00214	--	--	--	--	--	--	--	--	--	--	--	--	--	--	--	--
Teosinte	BRAN	Other	x2_3	--	--	1	1.58918	0.73962	0.38983	0.0001083	--	--	--	--	--	--	--	--	--	--	--	--	--	--	--	--
Teosinte	BRAN	Other	x2_4	--	--	1	3.96921	1.8473	0.17417	0.00027049	--	--	--	--	--	--	--	--	--	--	--	--	--	--	--	--
Teosinte	BRAN	Other	y1_1	--	--	1	0.63218	0.29422	0.58756	4.3081e-05	--	--	--	--	--	--	--	--	--	--	--	--	--	--	--	--
Teosinte	BRAN	Other	y1_2	--	--	1	14.8907	6.93023	0.00851	0.00101	--	--	--	--	--	--	--	--	--	--	--	--	--	--	--	--
Teosinte	BRAN	Other	y1_3	--	--	1	1.37303	0.63902	0.42411	9.3567e-05	--	--	--	--	--	--	--	--	--	--	--	--	--	--	--	--
Teosinte	BRAN	Other	y1_4	--	--	1	2.97431	1.38427	0.23944	0.00020269	--	--	--	--	--	--	--	--	--	--	--	--	--	--	--	--
Teosinte	BRAN	Other	y2_1	--	--	1	0.44144	0.20545	0.65038	3.0083e-05	--	--	--	--	--	--	--	--	--	--	--	--	--	--	--	--
Teosinte	BRAN	Other	y2_2	--	--	1	2.5176	1.17171	0.27911	0.00017157	--	--	--	--	--	--	--	--	--	--	--	--	--	--	--	--
Teosinte	BRAN	Other	y2_3	--	--	1	7.38229	3.43577	0.06387	0.00050308	--	--	--	--	--	--	--	--	--	--	--	--	--	--	--	--
Teosinte	BRAN	Other	y2_4	--	--	1	6.09373	2.83607	0.09224	0.00041527	--	--	--	--	--	--	--	--	--	--	--	--	--	--	--	--
Teosinte	BRAN	Other	PC1	--	--	1	28.3179	13.1793	0.00028634	0.00193	--	--	--	--	--	--	--	--	--	--	--	--	--	--	--	--
Teosinte	BRAN	Other	PC2	--	--	1	16.7431	7.79238	0.00527	0.00114	--	--	--	--	--	--	--	--	--	--	--	--	--	--	--	--
Teosinte	BRAN	Other	PC3	--	--	1	86.4022	40.2122	2.5125e-10	0.00589	--	--	--	--	--	--	--	--	--	--	--	--	--	--	--	--
Teosinte	BRAN	Other	PC4	--	--	1	23.5668	10.9682	0.00093455	0.00161	--	--	--	--	--	--	--	--	--	--	--	--	--	--	--	--
Teosinte	BRAN	Other	PC5	--	--	1	488.074	227.154	4.6159e-50	0.03326	--	--	--	--	--	--	--	--	--	--	--	--	--	--	--	--
Teosinte	BRAN	Other	PC6	--	--	1	11.6906	5.44089	0.01972	0.00079667	--	--	--	--	--	--	--	--	--	--	--	--	--	--	--	--
Teosinte	BRAN	Other	PC7	--	--	1	5.31834	2.4752	0.11573	0.00036243	--	--	--	--	--	--	--	--	--	--	--	--	--	--	--	--
Teosinte	BRAN	Other	PC8	--	--	1	0.07771	0.03617	0.84918	5.2957e-06	--	--	--	--	--	--	--	--	--	--	--	--	--	--	--	--
Teosinte	BRAN	Other	PC9	--	--	1	55.4287	25.7969	3.9533e-07	0.00378	--	--	--	--	--	--	--	--	--	--	--	--	--	--	--	--
Teosinte	BRAN	Other	PC10	--	--	1	4.02782	1.87458	0.17102	0.00027448	--	--	--	--	--	--	--	--	--	--	--	--	--	--	--	--
Teosinte	BRAN	Other	PC11	--	--	1	205.404	95.5964	2.4022e-22	0.014	--	--	--	--	--	--	--	--	--	--	--	--	--	--	--	--
Teosinte	BRAN	Other	PC12	--	--	1	46.7655	21.765	3.1752e-06	0.00319	--	--	--	--	--	--	--	--	--	--	--	--	--	--	--	--
Teosinte	BRAN	Other	PC13	--	--	1	216.015	100.535	2.097e-23	0.01472	--	--	--	--	--	--	--	--	--	--	--	--	--	--	--	--
Teosinte	BRAN	Other	PC14	--	--	1	249.033	115.902	1.0888e-26	0.01697	--	--	--	--	--	--	--	--	--	--	--	--	--	--	--	--
Teosinte	BRAN	Other	PC15	--	--	1	6.04489	2.81334	0.09356	0.00041194	--	--	--	--	--	--	--	--	--	--	--	--	--	--	--	--
Teosinte	BRAN	Other	PC16	--	--	1	4.83031	2.24806	0.13385	0.00032917	--	--	--	--	--	--	--	--	--	--	--	--	--	--	--	--
Teosinte	BRAN	Other	PC17	--	--	1	0.39214	0.18251	0.66925	2.6723e-05	--	--	--	--	--	--	--	--	--	--	--	--	--	--	--	--
Teosinte	BRAN	Other	PC18	--	--	1	12.1098	5.636	0.01764	0.00082524	--	--	--	--	--	--	--	--	--	--	--	--	--	--	--	--
Teosinte	BRAN	Other	PC19	--	--	1	0.82987	0.38623	0.53432	5.6553e-05	--	--	--	--	--	--	--	--	--	--	--	--	--	--	--	--
Teosinte	BRAN	Other	PC20	--	--	1	80.1257	37.2911	1.1072e-09	0.00546	--	--	--	--	--	--	--	--	--	--	--	--	--	--	--	--
Teosinte	BRAN	Other	PC21	--	--	1	15.6506	7.28389	0.00698	0.00107	--	--	--	--	--	--	--	--	--	--	--	--	--	--	--	--
Teosinte	BRAN	Other	PC22	--	--	1	3.57254	1.66269	0.19731	0.00024346	--	--	--	--	--	--	--	--	--	--	--	--	--	--	--	--
Teosinte	BRAN	Other	PC23	--	--	1	5.36878	2.49867	0.11402	0.00036586	--	--	--	--	--	--	--	--	--	--	--	--	--	--	--	--
Teosinte	BRAN	Other	PC24	--	--	1	61.5335	28.6382	9.1781e-08	0.00419	--	--	--	--	--	--	--	--	--	--	--	--	--	--	--	--
Teosinte	BRAN	Other	PC25	--	--	1	81.6964	38.0221	7.6365e-10	0.00557	--	--	--	--	--	--	--	--	--	--	--	--	--	--	--	--
Teosinte	BRAN	Other	PC26	--	--	1	2.79152	1.29919	0.25442	0.00019023	--	--	--	--	--	--	--	--	--	--	--	--	--	--	--	--
Teosinte	BRAN	Other	PC27	--	--	1	12.974	6.03822	0.01404	0.00088414	--	--	--	--	--	--	--	--	--	--	--	--	--	--	--	--
Teosinte	BRAN	Other	PC28	--	--	1	1.25113	0.58229	0.44546	8.526e-05	--	--	--	--	--	--	--	--	--	--	--	--	--	--	--	--
Teosinte	BRAN	Other	PC29	--	--	1	131.468	61.1862	6.4851e-15	0.00896	--	--	--	--	--	--	--	--	--	--	--	--	--	--	--	--
Teosinte	BRAN	Other	PC30	--	--	1	145.893	67.8999	2.2593e-16	0.00994	--	--	--	--	--	--	--	--	--	--	--	--	--	--	--	--
Teosinte	BRAN	Other	PC31	--	--	1	52.2386	24.3123	8.5e-07	0.00356	--	--	--	--	--	--	--	--	--	--	--	--	--	--	--	--
Teosinte	BRAN	Other	PC32	--	--	1	10.2262	4.75934	0.02919	0.00069688	--	--	--	--	--	--	--	--	--	--	--	--	--	--	--	--
Teosinte	BRAN	Other	PC33	--	--	1	2.12424	0.98864	0.32013	0.00014476	--	--	--	--	--	--	--	--	--	--	--	--	--	--	--	--
Teosinte	BRAN	Other	PC34	--	--	1	8.9493	4.16507	0.04133	0.00060986	--	--	--	--	--	--	--	--	--	--	--	--	--	--	--	--
Teosinte	BRAN	Other	PC35	--	--	1	1.14995	0.5352	0.46447	7.8365e-05	--	--	--	--	--	--	--	--	--	--	--	--	--	--	--	--
Teosinte	BRAN	Other	PC36	--	--	1	1.63133	0.75923	0.38362	0.00011117	--	--	--	--	--	--	--	--	--	--	--	--	--	--	--	--
Teosinte	BRAN	Other	PC37	--	--	1	36.6271	17.0465	3.7166e-05	0.0025	--	--	--	--	--	--	--	--	--	--	--	--	--	--	--	--
Teosinte	BRAN	Other	PC38	--	--	1	19.5918	9.11818	0.00255	0.00134	--	--	--	--	--	--	--	--	--	--	--	--	--	--	--	--
Teosinte	BRAN	Other	PC39	--	--	1	37.4135	17.4125	3.0677e-05	0.00255	--	--	--	--	--	--	--	--	--	--	--	--	--	--	--	--
Teosinte	BRAN	Other	PC40	--	--	1	0.03239	0.01508	0.90228	2.2076e-06	--	--	--	--	--	--	--	--	--	--	--	--	--	--	--	--
Teosinte	BRAN	Other	PC41	--	--	1	0.01681	0.00782	0.92953	1.1454e-06	--	--	--	--	--	--	--	--	--	--	--	--	--	--	--	--
Teosinte	BRAN	Other	PC42	--	--	1	16.5383	7.69707	0.00555	0.00113	--	--	--	--	--	--	--	--	--	--	--	--	--	--	--	--
Teosinte	BRAN	Other	PC43	--	--	1	74.2145	34.54	4.4914e-09	0.00506	--	--	--	--	--	--	--	--	--	--	--	--	--	--	--	--
Teosinte	BRAN	Other	PC44	--	--	1	35.5039	16.5238	4.8901e-05	0.00242	--	--	--	--	--	--	--	--	--	--	--	--	--	--	--	--
Teosinte	BRAN	Other	PC45	--	--	1	0.66299	0.30856	0.57859	4.5181e-05	--	--	--	--	--	--	--	--	--	--	--	--	--	--	--	--
Teosinte	BRAN	Other	PC46	--	--	1	9.70821	4.51828	0.03359	0.00066158	--	--	--	--	--	--	--	--	--	--	--	--	--	--	--	--
Teosinte	BRAN	Other	PC47	--	--	1	32.3061	15.0355	0.00010708	0.0022	--	--	--	--	--	--	--	--	--	--	--	--	--	--	--	--
Teosinte	BRAN	Other	PC48	--	--	1	3.05027	1.41962	0.23353	0.00020787	--	--	--	--	--	--	--	--	--	--	--	--	--	--	--	--
Teosinte	BRAN	Other	PC49	--	--	1	28.9511	13.4741	0.00024482	0.00197	--	--	--	--	--	--	--	--	--	--	--	--	--	--	--	--
Teosinte	BRAN	Other	PC50	--	--	1	41.4939	19.3116	1.137e-05	0.00283	--	--	--	--	--	--	--	--	--	--	--	--	--	--	--	--
Teosinte	BRAN	Other	Error	--	--	4306	2.14865	--	--	--	--	--	--	--	--	--	--	--	--	--	--	--	--	--	--	--
Teosinte	CULM	Other	S1_75448410	1	75448410	2	1.04272	19.6937	3.0601e-09	0.00512	0.14666	0.21061	0.43963	0.302589	0.0047442	4068	0.484683	0.696026	1.43604	G/A	3891	20	157	422	0.0242134	0.0217391
Teosinte	CULM	Other	S1_178995091	1	178995091	2	3.33243	62.9393	1.1352e-27	0.01637	0.32869	0.33874	0.43963	0.302589	0.00474478	4067	1.08626	1.11947	1.03058	G/A	3878	22	167	423	0.0259405	0.0217391
Teosinte	CULM	Other	S1_192680915	1	192680915	2	1.05528	19.931	2.4189e-09	0.00518	0.06722	-0.041145	0.43963	0.302589	0.0047096	4128	0.222149	0.135976	-0.612095	C/T	3526	111	491	362	0.0863614	0.0851064
Teosinte	CULM	Other	S1_283225845	1	283225845	2	1.3447	25.3972	1.082e-11	0.00661	0.07815	-0.0077983	0.43963	0.302589	0.00460268	4322	0.258271	0.0257719	-0.0997863	C/T	3597	120	605	168	0.0977557	0.0957447
Teosinte	CULM	Other	S3_1169540	3	1169540	2	1.25757	23.7515	5.5074e-11	0.00618	0.1761	0.1317	0.43963	0.302589	0.00477958	4008	0.581977	0.435243	0.747871	C/T	3809	32	167	482	0.0288174	0.0217391
Teosinte	CULM	Other	S3_59257296	3	59257296	2	0.76563	14.4603	5.5059e-07	0.00376	-0.10345	-0.030433	0.43963	0.302589	0.00476415	4034	0.341883	0.100575	0.294181	G/T	3508	115	411	456	0.0794497	0.0777778
Teosinte	CULM	Other	S3_162446807	3	162446807	2	1.27658	24.1105	3.8612e-11	0.00627	-0.19355	-0.062164	0.43963	0.302589	0.00458416	4357	0.639646	0.20544	0.321178	C/T	4204	24	129	133	0.0203121	0.0208333
Teosinte	CULM	Other	S3_200452317	3	200452317	2	1.29873	24.529	2.5528e-11	0.00638	-0.057614	0.02032	0.43963	0.302589	0.00469145	4160	0.190403	0.0671537	-0.352692	C/G	3116	198	846	330	0.149279	0.159574
Teosinte	CULM	Other	S3_219451819	3	219451819	2	1.24282	23.4731	7.2539e-11	0.00611	0.05549	-0.051495	0.43963	0.302589	0.00469597	4152	0.183384	0.170181	-0.928005	T/C	3577	86	489	338	0.0796002	0.0851064
Teosinte	CULM	Other	S5_51646926	5	51646926	2	0.9366	17.6894	2.2323e-08	0.0046	0.04646	0.00917	0.43963	0.302589	0.00489642	3819	0.153541	0.0303051	0.197374	C/T	2148	416	1255	671	0.273239	0.255556
Teosinte	CULM	Other	S6_147646804	6	147646804	2	0.84064	15.8771	1.3484e-07	0.00413	-0.11221	-0.043526	0.43963	0.302589	0.00464096	4251	0.370833	0.143845	0.387898	A/T	3855	152	244	239	0.0644554	0.0638298
Teosinte	CULM	Other	S6_170102149	6	170102149	2	0.90187	17.0334	4.2794e-08	0.00443	0.15849	0.16986	0.43963	0.302589	0.00463008	4271	0.523779	0.561355	1.07174	A/C	4148	21	102	219	0.0168579	0.0208333
Teosinte	CULM	Other	S7_99219505	7	99219505	2	0.8443	15.9462	1.2589e-07	0.00415	-0.070167	0.00917	0.43963	0.302589	0.00480664	3963	0.231889	0.0303051	-0.130688	G/A	3280	186	497	527	0.109639	0.0957447
Teosinte	CULM	Other	S8_87002865	8	87002865	2	1.38845	26.2235	4.7819e-12	0.00682	0.15881	0.08188	0.43963	0.302589	0.00473316	4087	0.524837	0.270598	0.515585	C/T	3701	34	352	403	0.0513824	0.0543478
Teosinte	CULM	Other	S8_115083882	8	115083882	2	0.87232	16.4753	7.4457e-08	0.00429	-0.081896	0.02566	0.43963	0.302589	0.00468638	4169	0.270651	0.0848014	-0.313324	G/T	3735	80	354	321	0.0616455	0.0638298
Teosinte	CULM	Other	S9_78028503	9	78028503	2	2.02879	38.3175	3.1935e-17	0.00997	0.31744	0.36611	0.43963	0.302589	0.00465743	4221	1.04908	1.20992	1.15332	G/A	4092	10	119	269	0.0164653	0.0212766
Teosinte	CULM	Other	S9_102722153	9	102722153	2	1.02198	19.302	4.5119e-09	0.00502	-0.12291	-0.015377	0.43963	0.302589	0.00458996	4346	0.406194	0.0508181	0.125108	G/A	4035	39	272	144	0.0402669	0.0416667
Teosinte	CULM	Other	S9_123644968	9	123644968	2	0.88538	16.722	5.8287e-08	0.00435	-0.10192	0.00137	0.43963	0.302589	0.00472911	4094	0.336826	0.00452759	-0.0134419	C/T	3860	39	195	396	0.0333415	0.0434783
Teosinte	CULM	Other	S10_66987561	10	66987561	2	0.87042	16.4395	7.7153e-08	0.00428	0.02245	-0.07858	0.43963	0.302589	0.00463334	4265	0.074193	0.259692	-3.50022	A/C	3878	42	345	225	0.0502931	0.0416667
Teosinte	CULM	Other	mean	--	--	1	0.01045	0.19742	0.65683	2.5678e-05	--	--	--	--	--	--	--	--	--	--	--	--	--	--	--	--
Teosinte	CULM	Other	Border	--	--	1	0.06885	1.30042	0.2542	0.00016914	--	--	--	--	--	--	--	--	--	--	--	--	--	--	--	--
Teosinte	CULM	Other	Year	--	--	1	8.3531	157.764	1.4403e-35	0.02052	--	--	--	--	--	--	--	--	--	--	--	--	--	--	--	--
Teosinte	CULM	Other	F_est	--	--	1	15.7979	298.372	1.0442e-64	0.03881	--	--	--	--	--	--	--	--	--	--	--	--	--	--	--	--
Teosinte	CULM	Other	F_est_Year	--	--	1	0.20033	3.78369	0.05182	0.00049213	--	--	--	--	--	--	--	--	--	--	--	--	--	--	--	--
Teosinte	CULM	Other	Shading	--	--	1	4.4137	83.361	1.025e-19	0.01084	--	--	--	--	--	--	--	--	--	--	--	--	--	--	--	--
Teosinte	CULM	Other	x1_1	--	--	1	1.3843	26.1451	3.3037e-07	0.0034	--	--	--	--	--	--	--	--	--	--	--	--	--	--	--	--
Teosinte	CULM	Other	x1_2	--	--	1	0.42802	8.08394	0.00449	0.00105	--	--	--	--	--	--	--	--	--	--	--	--	--	--	--	--
Teosinte	CULM	Other	x1_3	--	--	1	0.00121	0.02284	0.87989	2.9705e-06	--	--	--	--	--	--	--	--	--	--	--	--	--	--	--	--
Teosinte	CULM	Other	x1_4	--	--	1	0.13285	2.50919	0.11326	0.00032636	--	--	--	--	--	--	--	--	--	--	--	--	--	--	--	--
Teosinte	CULM	Other	x2_1	--	--	1	0.16925	3.19658	0.07386	0.00041577	--	--	--	--	--	--	--	--	--	--	--	--	--	--	--	--
Teosinte	CULM	Other	x2_2	--	--	1	1.3677e-05	0.00025831	0.98718	3.3598e-08	--	--	--	--	--	--	--	--	--	--	--	--	--	--	--	--
Teosinte	CULM	Other	x2_3	--	--	1	0.23265	4.39405	0.03612	0.00057152	--	--	--	--	--	--	--	--	--	--	--	--	--	--	--	--
Teosinte	CULM	Other	x2_4	--	--	1	0.16869	3.18601	0.07434	0.00041439	--	--	--	--	--	--	--	--	--	--	--	--	--	--	--	--
Teosinte	CULM	Other	y1_1	--	--	1	0.39309	7.42433	0.00646	0.00096565	--	--	--	--	--	--	--	--	--	--	--	--	--	--	--	--
Teosinte	CULM	Other	y1_2	--	--	1	0.01321	0.2495	0.61745	3.2452e-05	--	--	--	--	--	--	--	--	--	--	--	--	--	--	--	--
Teosinte	CULM	Other	y1_3	--	--	1	0.34412	6.49944	0.01083	0.00084535	--	--	--	--	--	--	--	--	--	--	--	--	--	--	--	--
Teosinte	CULM	Other	y1_4	--	--	1	0.04934	0.93186	0.33444	0.0001212	--	--	--	--	--	--	--	--	--	--	--	--	--	--	--	--
Teosinte	CULM	Other	y2_1	--	--	1	0.06696	1.26467	0.26083	0.00016449	--	--	--	--	--	--	--	--	--	--	--	--	--	--	--	--
Teosinte	CULM	Other	y2_2	--	--	1	0.1156	2.18336	0.13958	0.00028398	--	--	--	--	--	--	--	--	--	--	--	--	--	--	--	--
Teosinte	CULM	Other	y2_3	--	--	1	0.00518	0.09781	0.75448	1.2722e-05	--	--	--	--	--	--	--	--	--	--	--	--	--	--	--	--
Teosinte	CULM	Other	y2_4	--	--	1	0.06186	1.16839	0.27979	0.00015197	--	--	--	--	--	--	--	--	--	--	--	--	--	--	--	--
Teosinte	CULM	Other	PC1	--	--	1	9.5499e-05	0.0018	0.96613	2.346e-07	--	--	--	--	--	--	--	--	--	--	--	--	--	--	--	--
Teosinte	CULM	Other	PC2	--	--	1	1.45824	27.5416	1.611e-07	0.00358	--	--	--	--	--	--	--	--	--	--	--	--	--	--	--	--
Teosinte	CULM	Other	PC3	--	--	1	0.04073	0.7692	0.38051	0.00010005	--	--	--	--	--	--	--	--	--	--	--	--	--	--	--	--
Teosinte	CULM	Other	PC4	--	--	1	4.45982	84.232	6.6525e-20	0.01096	--	--	--	--	--	--	--	--	--	--	--	--	--	--	--	--
Teosinte	CULM	Other	PC5	--	--	1	3.64765	68.8927	1.3738e-16	0.00896	--	--	--	--	--	--	--	--	--	--	--	--	--	--	--	--
Teosinte	CULM	Other	PC6	--	--	1	3.42455	64.6791	1.1275e-15	0.00841	--	--	--	--	--	--	--	--	--	--	--	--	--	--	--	--
Teosinte	CULM	Other	PC7	--	--	1	0.54561	10.3048	0.00134	0.00134	--	--	--	--	--	--	--	--	--	--	--	--	--	--	--	--
Teosinte	CULM	Other	PC8	--	--	1	0.79354	14.9874	0.00010982	0.00195	--	--	--	--	--	--	--	--	--	--	--	--	--	--	--	--
Teosinte	CULM	Other	PC9	--	--	1	0.13073	2.46913	0.11618	0.00032115	--	--	--	--	--	--	--	--	--	--	--	--	--	--	--	--
Teosinte	CULM	Other	PC10	--	--	1	5.57659	105.324	1.9691e-24	0.0137	--	--	--	--	--	--	--	--	--	--	--	--	--	--	--	--
Teosinte	CULM	Other	PC11	--	--	1	0.19637	3.70879	0.05419	0.00048239	--	--	--	--	--	--	--	--	--	--	--	--	--	--	--	--
Teosinte	CULM	Other	PC12	--	--	1	0.31462	5.94227	0.01482	0.00077289	--	--	--	--	--	--	--	--	--	--	--	--	--	--	--	--
Teosinte	CULM	Other	PC13	--	--	1	0.00922	0.17423	0.6764	2.2661e-05	--	--	--	--	--	--	--	--	--	--	--	--	--	--	--	--
Teosinte	CULM	Other	PC14	--	--	1	7.05001	133.153	2.3144e-30	0.01732	--	--	--	--	--	--	--	--	--	--	--	--	--	--	--	--
Teosinte	CULM	Other	PC15	--	--	1	0.48235	9.11014	0.00256	0.00118	--	--	--	--	--	--	--	--	--	--	--	--	--	--	--	--
Teosinte	CULM	Other	PC16	--	--	1	0.06807	1.28562	0.25692	0.00016722	--	--	--	--	--	--	--	--	--	--	--	--	--	--	--	--
Teosinte	CULM	Other	PC17	--	--	1	1.7761	33.5449	7.4563e-09	0.00436	--	--	--	--	--	--	--	--	--	--	--	--	--	--	--	--
Teosinte	CULM	Other	PC18	--	--	1	3.91124	73.8712	1.1478e-17	0.00961	--	--	--	--	--	--	--	--	--	--	--	--	--	--	--	--
Teosinte	CULM	Other	PC19	--	--	1	0.01819	0.34359	0.55779	4.4689e-05	--	--	--	--	--	--	--	--	--	--	--	--	--	--	--	--
Teosinte	CULM	Other	PC20	--	--	1	0.17641	3.33174	0.06802	0.00043335	--	--	--	--	--	--	--	--	--	--	--	--	--	--	--	--
Teosinte	CULM	Other	PC21	--	--	1	0.39333	7.42883	0.00644	0.00096624	--	--	--	--	--	--	--	--	--	--	--	--	--	--	--	--
Teosinte	CULM	Other	PC22	--	--	1	0.29746	5.61805	0.01782	0.00073072	--	--	--	--	--	--	--	--	--	--	--	--	--	--	--	--
Teosinte	CULM	Other	PC23	--	--	1	0.00412	0.07772	0.78042	1.0109e-05	--	--	--	--	--	--	--	--	--	--	--	--	--	--	--	--
Teosinte	CULM	Other	PC24	--	--	1	0.8897	16.8037	4.2211e-05	0.00219	--	--	--	--	--	--	--	--	--	--	--	--	--	--	--	--
Teosinte	CULM	Other	PC25	--	--	1	1.1147	21.0533	4.5931e-06	0.00274	--	--	--	--	--	--	--	--	--	--	--	--	--	--	--	--
Teosinte	CULM	Other	PC26	--	--	1	0.10429	1.9697	0.16055	0.00025619	--	--	--	--	--	--	--	--	--	--	--	--	--	--	--	--
Teosinte	CULM	Other	PC27	--	--	1	0.95979	18.1274	2.1098e-05	0.00236	--	--	--	--	--	--	--	--	--	--	--	--	--	--	--	--
Teosinte	CULM	Other	PC28	--	--	1	0.04102	0.77481	0.37878	0.00010078	--	--	--	--	--	--	--	--	--	--	--	--	--	--	--	--
Teosinte	CULM	Other	PC29	--	--	1	3.91116	73.8697	1.1486e-17	0.00961	--	--	--	--	--	--	--	--	--	--	--	--	--	--	--	--
Teosinte	CULM	Other	PC30	--	--	1	0.42742	8.07271	0.00451	0.00105	--	--	--	--	--	--	--	--	--	--	--	--	--	--	--	--
Teosinte	CULM	Other	PC31	--	--	1	1.02473	19.354	1.112e-05	0.00252	--	--	--	--	--	--	--	--	--	--	--	--	--	--	--	--
Teosinte	CULM	Other	PC32	--	--	1	0.63237	11.9436	0.00055363	0.00155	--	--	--	--	--	--	--	--	--	--	--	--	--	--	--	--
Teosinte	CULM	Other	PC33	--	--	1	2.09224	39.516	3.5745e-10	0.00514	--	--	--	--	--	--	--	--	--	--	--	--	--	--	--	--
Teosinte	CULM	Other	PC34	--	--	1	0.15273	2.88455	0.0895	0.00037518	--	--	--	--	--	--	--	--	--	--	--	--	--	--	--	--
Teosinte	CULM	Other	PC35	--	--	1	1.77927	33.6048	7.2319e-09	0.00437	--	--	--	--	--	--	--	--	--	--	--	--	--	--	--	--
Teosinte	CULM	Other	PC36	--	--	1	2.61255	49.3428	2.4844e-12	0.00642	--	--	--	--	--	--	--	--	--	--	--	--	--	--	--	--
Teosinte	CULM	Other	PC37	--	--	1	1.62228	30.6397	3.29e-08	0.00399	--	--	--	--	--	--	--	--	--	--	--	--	--	--	--	--
Teosinte	CULM	Other	PC38	--	--	1	0.54747	10.3399	0.00131	0.00134	--	--	--	--	--	--	--	--	--	--	--	--	--	--	--	--
Teosinte	CULM	Other	PC39	--	--	1	0.88709	16.7544	4.3317e-05	0.00218	--	--	--	--	--	--	--	--	--	--	--	--	--	--	--	--
Teosinte	CULM	Other	PC40	--	--	1	0.18398	3.47487	0.06238	0.00045196	--	--	--	--	--	--	--	--	--	--	--	--	--	--	--	--
Teosinte	CULM	Other	PC41	--	--	1	0.983	18.5657	1.6778e-05	0.00241	--	--	--	--	--	--	--	--	--	--	--	--	--	--	--	--
Teosinte	CULM	Other	PC42	--	--	1	1.76961	33.4223	7.9376e-09	0.00435	--	--	--	--	--	--	--	--	--	--	--	--	--	--	--	--
Teosinte	CULM	Other	PC43	--	--	1	1.47183	27.7982	1.412e-07	0.00362	--	--	--	--	--	--	--	--	--	--	--	--	--	--	--	--
Teosinte	CULM	Other	PC44	--	--	1	0.01402	0.26475	0.6069	3.4435e-05	--	--	--	--	--	--	--	--	--	--	--	--	--	--	--	--
Teosinte	CULM	Other	PC45	--	--	1	0.54575	10.3074	0.00133	0.00134	--	--	--	--	--	--	--	--	--	--	--	--	--	--	--	--
Teosinte	CULM	Other	PC46	--	--	1	2.23022	42.1219	9.5389e-11	0.00548	--	--	--	--	--	--	--	--	--	--	--	--	--	--	--	--
Teosinte	CULM	Other	PC47	--	--	1	0.49714	9.38934	0.0022	0.00122	--	--	--	--	--	--	--	--	--	--	--	--	--	--	--	--
Teosinte	CULM	Other	PC48	--	--	1	0.00038988	0.00736	0.93162	9.5777e-07	--	--	--	--	--	--	--	--	--	--	--	--	--	--	--	--
Teosinte	CULM	Other	PC49	--	--	1	0.02311	0.4365	0.50885	5.6773e-05	--	--	--	--	--	--	--	--	--	--	--	--	--	--	--	--
Teosinte	CULM	Other	PC50	--	--	1	0.05227	0.98724	0.32047	0.00012841	--	--	--	--	--	--	--	--	--	--	--	--	--	--	--	--
Teosinte	CULM	Other	Error	--	--	4336	0.05295	--	--	--	--	--	--	--	--	--	--	--	--	--	--	--	--	--	--	--
Teosinte	CUPR	Rep	S1_7977939	1	7977939	2	3.79607	20.5505	1.3113e-09	0.00391	-0.13883	0.0622	0.59613	0.662843	0.0101319	4280	0.209446	0.0938381	-0.44803	T/G	3466	180	634	210	0.116121	0.114583
Teosinte	CUPR	Rep	S1_22423164	1	22423164	2	3.7918	20.5273	1.3418e-09	0.00391	0.09164	0.02148	0.59613	0.662843	0.0103092	4134	0.138253	0.0324058	0.234395	G/C	1942	782	1410	356	0.3597	0.382979
Teosinte	CUPR	Rep	S1_90932205	1	90932205	2	4.42309	23.945	4.5575e-11	0.00456	-0.14988	0.11324	0.59613	0.662843	0.0100558	4345	0.226117	0.17084	-0.755538	A/C	3907	74	364	145	0.0589183	0.0520833
Teosinte	CUPR	Rep	S1_208728878	1	208728878	2	3.4447	18.6483	8.6359e-09	0.00355	0.26388	0.12532	0.59613	0.662843	0.010256	4177	0.398103	0.189064	0.474913	A/C	3851	38	288	313	0.0435719	0.0425532
Teosinte	CUPR	Rep	S1_214493406	1	214493406	2	5.14189	27.8363	9.75e-13	0.0053	0.32521	0.04665	0.59613	0.662843	0.0103055	4137	0.490629	0.0703786	0.143446	C/T	3904	29	204	353	0.0316655	0.0326087
Teosinte	CUPR	Rep	S1_275688434	1	275688434	2	4.51483	24.4416	2.7891e-11	0.00465	-0.13368	-0.024639	0.59613	0.662843	0.0101747	4244	0.201677	0.0371717	0.184313	A/G	3060	299	885	246	0.174717	0.159574
Teosinte	CUPR	Rep	S1_275731883	1	275731883	2	2.61252	14.1432	7.5498e-07	0.00269	-0.06378	0.07077	0.59613	0.662843	0.0103468	4104	0.0962218	0.106767	-1.1096	G/A	3099	223	782	386	0.14961	0.163043
Teosinte	CUPR	Rep	S2_18169532	2	18169532	2	3.94562	21.3601	5.882e-10	0.00407	0.20006	0.05118	0.59613	0.662843	0.00998027	4411	0.301821	0.0772128	0.255823	C/T	3958	86	367	79	0.0610973	0.0520833
Teosinte	CUPR	Rep	S2_31123668	2	31123668	2	3.00489	16.2673	9.1617e-08	0.0031	0.08112	-0.031084	0.59613	0.662843	0.0105213	3969	0.122382	0.0468949	-0.383185	T/C	2545	363	1061	521	0.22512	0.206522
Teosinte	CUPR	Rep	S2_63992809	2	63992809	2	3.99382	21.6211	4.5429e-10	0.00412	0.09409	-0.085116	0.59613	0.662843	0.0107022	3836	0.141949	0.12841	-0.904623	G/A	3236	75	525	654	0.0879823	0.0888889
Teosinte	CUPR	Rep	S2_123289562	2	123289562	2	4.00669	21.6907	4.2402e-10	0.00413	0.25036	0.1112	0.59613	0.662843	0.0105134	3975	0.377706	0.167762	0.44416	T/G	3627	50	298	515	0.0500629	0.0444444
Teosinte	CUPR	Rep	S3_14272036	3	14272036	2	4.29034	23.2263	9.2777e-11	0.00442	0.26279	0.03844	0.59613	0.662843	0.0102377	4192	0.396459	0.0579926	0.146276	A/C	3922	25	245	298	0.0351861	0.0212766
Teosinte	CUPR	Rep	S3_65589396	3	65589396	2	4.75653	25.7501	7.6525e-12	0.0049	-0.18022	-0.14095	0.59613	0.662843	0.0102279	4200	0.271889	0.212644	0.7821	C/A	3538	125	537	290	0.0936905	0.106383
Teosinte	CUPR	Rep	S3_106973773	3	106973773	2	3.55607	19.2512	4.7509e-09	0.00367	0.08115	0.03082	0.59613	0.662843	0.0105546	3944	0.122427	0.0464966	0.379791	G/T	1470	837	1637	546	0.419752	0.422222
Teosinte	CUPR	Rep	S3_185583143	3	185583143	2	4.14715	22.4511	1.9977e-10	0.00428	0.1139	-0.0061475	0.59613	0.662843	0.0101307	4281	0.171835	0.00927444	-0.0539728	G/A	2662	486	1133	209	0.245854	0.244681
Teosinte	CUPR	Rep	S3_216460472	3	216460472	2	4.00108	21.6604	4.3695e-10	0.00413	0.15861	0.02624	0.59613	0.662843	0.0105721	3931	0.239287	0.039587	0.165437	T/A	3287	105	539	559	0.0952684	0.108696
Teosinte	CUPR	Rep	S4_58086414	4	58086414	2	2.83137	15.328	2.3277e-07	0.00292	0.17107	0.05186	0.59613	0.662843	0.0106564	3869	0.258085	0.0782387	0.303151	C/A	3255	136	478	621	0.0969243	0.111111
Teosinte	CUPR	Rep	S4_160466148	4	160466148	2	3.46181	18.7409	7.8785e-09	0.00357	0.29828	0.20291	0.59613	0.662843	0.00992307	4462	0.450001	0.306121	0.680267	A/T	4242	35	185	28	0.0285746	0.0306122
Teosinte	CUPR	Rep	S4_169984354	4	169984354	2	4.62663	25.0468	1.5333e-11	0.00477	-0.18886	-0.079784	0.59613	0.662843	0.0101248	4286	0.284924	0.120366	0.42245	C/A	3641	144	501	204	0.0920439	0.09375
Teosinte	CUPR	Rep	S4_217394308	4	217394308	2	3.79224	20.5298	1.3386e-09	0.00391	0.25406	0.17048	0.59613	0.662843	0.0102695	4166	0.383288	0.257195	0.671023	C/T	3816	49	301	324	0.0478877	0.0531915
Teosinte	CUPR	Rep	S5_17551179	5	17551179	2	3.65867	19.8067	2.7399e-09	0.00377	0.30217	-0.082954	0.59613	0.662843	0.0106276	3890	0.455869	0.125149	-0.274528	C/T	3758	29	103	600	0.0206941	0.0222222
Teosinte	CUPR	Rep	S5_22531465	5	22531465	2	3.48922	18.8893	6.8006e-09	0.0036	-0.10007	0.07168	0.59613	0.662843	0.00990422	4479	0.150971	0.10814	-0.716299	C/A	3693	162	624	11	0.105827	0.0918367
Teosinte	CUPR	Rep	S5_94473950	5	94473950	2	5.13153	27.7802	1.0305e-12	0.00529	-0.24672	-0.057042	0.59613	0.662843	0.0104143	4051	0.372215	0.0860565	0.231201	C/T	3642	53	356	439	0.057023	0.0543478
Teosinte	CUPR	Rep	S5_102051418	5	102051418	2	2.86054	15.4859	1.99e-07	0.00295	-0.18936	-0.14794	0.59613	0.662843	0.0105882	3919	0.285678	0.22319	0.781263	C/T	3445	64	410	571	0.06864	0.0555556
Teosinte	CUPR	Rep	S5_143713248	5	143713248	2	8.17328	44.2471	9.5543e-20	0.00843	-0.20126	-0.070252	0.59613	0.662843	0.0102389	4191	0.303631	0.105986	0.349061	A/T	3294	176	721	299	0.128012	0.117021
Teosinte	CUPR	Rep	S6_160870219	6	160870219	2	3.03019	16.4043	7.9973e-08	0.00312	-0.26393	-0.024552	0.59613	0.662843	0.0107683	3789	0.398178	0.0370404	0.0930247	A/G	3629	20	140	701	0.023753	0.0217391
Teosinte	CUPR	Rep	S6_171872137	6	171872137	2	4.54267	24.5923	2.403e-11	0.00468	0.32048	0.28179	0.59613	0.662843	0.0103255	4121	0.483493	0.425123	0.879275	A/G	3962	31	128	369	0.0230527	0.0212766
Teosinte	CUPR	Rep	S7_129460165	7	129460165	2	4.78792	25.92	6.4698e-12	0.00494	-0.19503	0.11553	0.59613	0.662843	0.00992641	4459	0.294232	0.174295	-0.59237	T/A	4220	21	218	31	0.0291545	0.0306122
Teosinte	CUPR	Rep	S7_143632022	7	143632022	2	7.38593	39.9846	6.2451e-18	0.00762	0.35648	0.03226	0.59613	0.662843	0.00990865	4475	0.537804	0.0486691	0.090496	C/T	4197	29	249	15	0.0343017	0.0306122
Teosinte	CUPR	Rep	S7_163001317	7	163001317	2	4.27202	23.1271	1.0234e-10	0.0044	-0.20571	0.0023	0.59613	0.662843	0.0104779	4002	0.310345	0.0034699	-0.0111808	C/T	3662	51	289	488	0.0488506	0.0555556
Teosinte	CUPR	Rep	S8_13644699	8	13644699	2	3.2797	17.7551	2.0939e-08	0.00338	-0.24503	0.09494	0.59613	0.662843	0.0106086	3904	0.369665	0.143231	-0.387463	A/G	3666	87	151	586	0.041624	0.0555556
Teosinte	CUPR	Rep	S8_96550175	8	96550175	2	6.49032	35.1361	7.3249e-16	0.00669	-0.22589	-0.069662	0.59613	0.662843	0.010035	4363	0.340789	0.105096	0.308389	G/A	3367	270	726	127	0.145084	0.145833
Teosinte	CUPR	Rep	S8_139860505	8	139860505	2	2.92899	15.8565	1.3774e-07	0.00302	0.1026	0.01251	0.59613	0.662843	0.0101236	4287	0.154788	0.0188732	0.12193	C/T	3069	251	967	203	0.171332	0.180851
Teosinte	CUPR	Rep	S8_179412415	8	179412415	2	3.68409	19.9443	2.3907e-09	0.0038	0.21376	0.06585	0.59613	0.662843	0.0099566	4432	0.322489	0.0993447	0.308056	T/C	3957	76	399	58	0.0621616	0.0612245
Teosinte	CUPR	Rep	S9_25268051	9	25268051	2	3.08756	16.7149	5.8761e-08	0.00318	0.29973	0.20064	0.59613	0.662843	0.0100813	4323	0.452188	0.302696	0.669402	G/A	4129	24	170	167	0.025214	0.03125
Teosinte	CUPR	Rep	S9_100463627	9	100463627	2	3.67207	19.8792	2.5499e-09	0.00379	0.20859	0.12288	0.59613	0.662843	0.0106058	3906	0.31469	0.185383	0.589098	C/T	3496	73	337	584	0.061828	0.0555556
Teosinte	CUPR	Rep	S10_96328912	10	96328912	2	4.00968	21.7069	4.1728e-10	0.00413	-0.10532	-0.041994	0.59613	0.662843	0.0101012	4306	0.158891	0.0633543	0.398728	C/T	2245	550	1511	184	0.303182	0.3125
Teosinte	CUPR	Rep	mean	--	--	1	1.68155	9.10327	0.00257	0.00086688	--	--	--	--	--	--	--	--	--	--	--	--	--	--	--	--
Teosinte	CUPR	Rep	Border	--	--	1	1.81578	9.82997	0.00173	0.00093608	--	--	--	--	--	--	--	--	--	--	--	--	--	--	--	--
Teosinte	CUPR	Rep	Year	--	--	1	0.06442	0.34874	0.55486	3.3209e-05	--	--	--	--	--	--	--	--	--	--	--	--	--	--	--	--
Teosinte	CUPR	Rep	F_est	--	--	1	39.668	214.747	1.7691e-47	0.02045	--	--	--	--	--	--	--	--	--	--	--	--	--	--	--	--
Teosinte	CUPR	Rep	F_est_Year	--	--	1	0.29215	1.58157	0.2086	0.00015061	--	--	--	--	--	--	--	--	--	--	--	--	--	--	--	--
Teosinte	CUPR	Rep	Shading	--	--	1	5.54935	30.0421	4.4714e-08	0.00286	--	--	--	--	--	--	--	--	--	--	--	--	--	--	--	--
Teosinte	CUPR	Rep	x1_1	--	--	1	2.09239	11.3274	0.00077045	0.00108	--	--	--	--	--	--	--	--	--	--	--	--	--	--	--	--
Teosinte	CUPR	Rep	x1_2	--	--	1	0.22613	1.22417	0.26861	0.00011657	--	--	--	--	--	--	--	--	--	--	--	--	--	--	--	--
Teosinte	CUPR	Rep	x1_3	--	--	1	1.19209	6.45351	0.01111	0.00061455	--	--	--	--	--	--	--	--	--	--	--	--	--	--	--	--
Teosinte	CUPR	Rep	x1_4	--	--	1	0.02836	0.15354	0.69519	1.4621e-05	--	--	--	--	--	--	--	--	--	--	--	--	--	--	--	--
Teosinte	CUPR	Rep	x2_1	--	--	1	0.20655	1.11816	0.29037	0.00010648	--	--	--	--	--	--	--	--	--	--	--	--	--	--	--	--
Teosinte	CUPR	Rep	x2_2	--	--	1	1.40079	7.58335	0.00592	0.00072214	--	--	--	--	--	--	--	--	--	--	--	--	--	--	--	--
Teosinte	CUPR	Rep	x2_3	--	--	1	0.05559	0.30094	0.58332	2.8657e-05	--	--	--	--	--	--	--	--	--	--	--	--	--	--	--	--
Teosinte	CUPR	Rep	x2_4	--	--	1	1.46364	7.92358	0.0049	0.00075454	--	--	--	--	--	--	--	--	--	--	--	--	--	--	--	--
Teosinte	CUPR	Rep	y1_1	--	--	1	0.23772	1.28693	0.25668	0.00012255	--	--	--	--	--	--	--	--	--	--	--	--	--	--	--	--
Teosinte	CUPR	Rep	y1_2	--	--	1	0.39124	2.11803	0.14565	0.00020169	--	--	--	--	--	--	--	--	--	--	--	--	--	--	--	--
Teosinte	CUPR	Rep	y1_3	--	--	1	0.13212	0.71523	0.39776	6.8109e-05	--	--	--	--	--	--	--	--	--	--	--	--	--	--	--	--
Teosinte	CUPR	Rep	y1_4	--	--	1	0.52972	2.86769	0.09045	0.00027308	--	--	--	--	--	--	--	--	--	--	--	--	--	--	--	--
Teosinte	CUPR	Rep	y2_1	--	--	1	0.17162	0.92909	0.33515	8.8474e-05	--	--	--	--	--	--	--	--	--	--	--	--	--	--	--	--
Teosinte	CUPR	Rep	y2_2	--	--	1	0.08445	0.45717	0.49898	4.3535e-05	--	--	--	--	--	--	--	--	--	--	--	--	--	--	--	--
Teosinte	CUPR	Rep	y2_3	--	--	1	0.02387	0.12921	0.71927	1.2305e-05	--	--	--	--	--	--	--	--	--	--	--	--	--	--	--	--
Teosinte	CUPR	Rep	y2_4	--	--	1	0.15124	0.81874	0.3656	7.7966e-05	--	--	--	--	--	--	--	--	--	--	--	--	--	--	--	--
Teosinte	CUPR	Rep	PC1	--	--	1	0.1188	0.64313	0.42262	6.1243e-05	--	--	--	--	--	--	--	--	--	--	--	--	--	--	--	--
Teosinte	CUPR	Rep	PC2	--	--	1	10.3614	56.093	8.3514e-14	0.00534	--	--	--	--	--	--	--	--	--	--	--	--	--	--	--	--
Teosinte	CUPR	Rep	PC3	--	--	1	19.6052	106.135	1.3342e-24	0.01011	--	--	--	--	--	--	--	--	--	--	--	--	--	--	--	--
Teosinte	CUPR	Rep	PC4	--	--	1	3.54568	19.195	1.2086e-05	0.00183	--	--	--	--	--	--	--	--	--	--	--	--	--	--	--	--
Teosinte	CUPR	Rep	PC5	--	--	1	39.269	212.588	4.9715e-47	0.02024	--	--	--	--	--	--	--	--	--	--	--	--	--	--	--	--
Teosinte	CUPR	Rep	PC6	--	--	1	8.93139	48.3512	4.1048e-12	0.0046	--	--	--	--	--	--	--	--	--	--	--	--	--	--	--	--
Teosinte	CUPR	Rep	PC7	--	--	1	5.97706	32.3575	1.3684e-08	0.00308	--	--	--	--	--	--	--	--	--	--	--	--	--	--	--	--
Teosinte	CUPR	Rep	PC8	--	--	1	5.12903	27.7666	1.4362e-07	0.00264	--	--	--	--	--	--	--	--	--	--	--	--	--	--	--	--
Teosinte	CUPR	Rep	PC9	--	--	1	2.78546	15.0794	0.00010464	0.00144	--	--	--	--	--	--	--	--	--	--	--	--	--	--	--	--
Teosinte	CUPR	Rep	PC10	--	--	1	4.72269	25.5669	4.4523e-07	0.00243	--	--	--	--	--	--	--	--	--	--	--	--	--	--	--	--
Teosinte	CUPR	Rep	PC11	--	--	1	8.96015	48.5069	3.7948e-12	0.00462	--	--	--	--	--	--	--	--	--	--	--	--	--	--	--	--
Teosinte	CUPR	Rep	PC12	--	--	1	20.1143	108.891	3.4361e-25	0.01037	--	--	--	--	--	--	--	--	--	--	--	--	--	--	--	--
Teosinte	CUPR	Rep	PC13	--	--	1	9.65931	52.2919	5.6409e-13	0.00498	--	--	--	--	--	--	--	--	--	--	--	--	--	--	--	--
Teosinte	CUPR	Rep	PC14	--	--	1	0.11051	0.59827	0.43928	5.6972e-05	--	--	--	--	--	--	--	--	--	--	--	--	--	--	--	--
Teosinte	CUPR	Rep	PC15	--	--	1	0.12863	0.69638	0.40405	6.6314e-05	--	--	--	--	--	--	--	--	--	--	--	--	--	--	--	--
Teosinte	CUPR	Rep	PC16	--	--	1	1.31394	7.11317	0.00768	0.00067736	--	--	--	--	--	--	--	--	--	--	--	--	--	--	--	--
Teosinte	CUPR	Rep	PC17	--	--	1	1.44686	7.83273	0.00515	0.00074589	--	--	--	--	--	--	--	--	--	--	--	--	--	--	--	--
Teosinte	CUPR	Rep	PC18	--	--	1	7.27698	39.3949	3.8066e-10	0.00375	--	--	--	--	--	--	--	--	--	--	--	--	--	--	--	--
Teosinte	CUPR	Rep	PC19	--	--	1	1.42956	7.73909	0.00543	0.00073697	--	--	--	--	--	--	--	--	--	--	--	--	--	--	--	--
Teosinte	CUPR	Rep	PC20	--	--	1	1.46851	7.94999	0.00483	0.00075705	--	--	--	--	--	--	--	--	--	--	--	--	--	--	--	--
Teosinte	CUPR	Rep	PC21	--	--	1	57.9428	313.681	8.6911e-68	0.02987	--	--	--	--	--	--	--	--	--	--	--	--	--	--	--	--
Teosinte	CUPR	Rep	PC22	--	--	1	25.1495	136.15	5.4406e-31	0.01297	--	--	--	--	--	--	--	--	--	--	--	--	--	--	--	--
Teosinte	CUPR	Rep	PC23	--	--	1	10.3649	56.1116	8.274e-14	0.00534	--	--	--	--	--	--	--	--	--	--	--	--	--	--	--	--
Teosinte	CUPR	Rep	PC24	--	--	1	20.7005	112.065	7.218e-26	0.01067	--	--	--	--	--	--	--	--	--	--	--	--	--	--	--	--
Teosinte	CUPR	Rep	PC25	--	--	1	40.3616	218.502	2.9394e-48	0.02081	--	--	--	--	--	--	--	--	--	--	--	--	--	--	--	--
Teosinte	CUPR	Rep	PC26	--	--	1	27.2868	147.72	1.9371e-33	0.01407	--	--	--	--	--	--	--	--	--	--	--	--	--	--	--	--
Teosinte	CUPR	Rep	PC27	--	--	1	4.50712	24.3999	8.1268e-07	0.00232	--	--	--	--	--	--	--	--	--	--	--	--	--	--	--	--
Teosinte	CUPR	Rep	PC28	--	--	1	18.5228	100.275	2.3957e-23	0.00955	--	--	--	--	--	--	--	--	--	--	--	--	--	--	--	--
Teosinte	CUPR	Rep	PC29	--	--	1	3.52898	19.1046	1.2669e-05	0.00182	--	--	--	--	--	--	--	--	--	--	--	--	--	--	--	--
Teosinte	CUPR	Rep	PC30	--	--	1	12.9628	70.1758	7.2743e-17	0.00668	--	--	--	--	--	--	--	--	--	--	--	--	--	--	--	--
Teosinte	CUPR	Rep	PC31	--	--	1	8.71161	47.1614	7.4806e-12	0.00449	--	--	--	--	--	--	--	--	--	--	--	--	--	--	--	--
Teosinte	CUPR	Rep	PC32	--	--	1	9.74297	52.7448	4.4917e-13	0.00502	--	--	--	--	--	--	--	--	--	--	--	--	--	--	--	--
Teosinte	CUPR	Rep	PC33	--	--	1	10.3355	55.9527	8.9609e-14	0.00533	--	--	--	--	--	--	--	--	--	--	--	--	--	--	--	--
Teosinte	CUPR	Rep	PC34	--	--	1	1.74229	9.4321	0.00215	0.00089819	--	--	--	--	--	--	--	--	--	--	--	--	--	--	--	--
Teosinte	CUPR	Rep	PC35	--	--	1	5.34197	28.9194	7.9487e-08	0.00275	--	--	--	--	--	--	--	--	--	--	--	--	--	--	--	--
Teosinte	CUPR	Rep	PC36	--	--	1	0.38379	2.07768	0.14954	0.00019785	--	--	--	--	--	--	--	--	--	--	--	--	--	--	--	--
Teosinte	CUPR	Rep	PC37	--	--	1	30.2147	163.571	8.8136e-37	0.01558	--	--	--	--	--	--	--	--	--	--	--	--	--	--	--	--
Teosinte	CUPR	Rep	PC38	--	--	1	1.01227	5.48003	0.01928	0.00052185	--	--	--	--	--	--	--	--	--	--	--	--	--	--	--	--
Teosinte	CUPR	Rep	PC39	--	--	1	0.10745	0.58167	0.4457	5.5391e-05	--	--	--	--	--	--	--	--	--	--	--	--	--	--	--	--
Teosinte	CUPR	Rep	PC40	--	--	1	30.3815	164.474	5.691e-37	0.01566	--	--	--	--	--	--	--	--	--	--	--	--	--	--	--	--
Teosinte	CUPR	Rep	PC41	--	--	1	5.07977	27.4999	1.647e-07	0.00262	--	--	--	--	--	--	--	--	--	--	--	--	--	--	--	--
Teosinte	CUPR	Rep	PC42	--	--	1	2.17788	11.7902	0.0006011	0.00112	--	--	--	--	--	--	--	--	--	--	--	--	--	--	--	--
Teosinte	CUPR	Rep	PC43	--	--	1	0.344	1.86229	0.17243	0.00017734	--	--	--	--	--	--	--	--	--	--	--	--	--	--	--	--
Teosinte	CUPR	Rep	PC44	--	--	1	0.62453	3.38098	0.06602	0.00032196	--	--	--	--	--	--	--	--	--	--	--	--	--	--	--	--
Teosinte	CUPR	Rep	PC45	--	--	1	0.53599	2.90167	0.08856	0.00027632	--	--	--	--	--	--	--	--	--	--	--	--	--	--	--	--
Teosinte	CUPR	Rep	PC46	--	--	1	0.03575	0.19353	0.66002	1.8429e-05	--	--	--	--	--	--	--	--	--	--	--	--	--	--	--	--
Teosinte	CUPR	Rep	PC47	--	--	1	0.71165	3.85262	0.04973	0.00036687	--	--	--	--	--	--	--	--	--	--	--	--	--	--	--	--
Teosinte	CUPR	Rep	PC48	--	--	1	4.40254	23.8337	1.0887e-06	0.00227	--	--	--	--	--	--	--	--	--	--	--	--	--	--	--	--
Teosinte	CUPR	Rep	PC49	--	--	1	0.65081	3.52322	0.06058	0.00033551	--	--	--	--	--	--	--	--	--	--	--	--	--	--	--	--
Teosinte	CUPR	Rep	PC50	--	--	1	3.82288	20.6956	5.5333e-06	0.00197	--	--	--	--	--	--	--	--	--	--	--	--	--	--	--	--
Teosinte	CUPR	Rep	Error	--	--	4269	0.18472	--	--	--	--	--	--	--	--	--	--	--	--	--	--	--	--	--	--	--
Teosinte	DTA	Veg/FT	S1_86295033	1	86295033	2	593.628	20.1888	1.8798e-09	0.0039	1.95946	-0.73003	0.59785	8.39349	0.130591	4131	0.23345	0.0869758	-0.372567	C/A	3495	123	513	359	0.0918664	0.076087
Teosinte	DTA	Veg/FT	S1_215212141	1	215212141	2	624.948	21.254	6.5471e-10	0.00411	1.44037	-0.85345	0.59785	8.39349	0.137358	3734	0.171606	0.10168	-0.592521	A/G	2605	335	794	756	0.196036	0.166667
Teosinte	DTA	Veg/FT	S1_232062546	1	232062546	2	504.254	17.1493	3.8239e-08	0.00332	-1.657	-0.51539	0.59785	8.39349	0.134715	3882	0.197415	0.0614036	0.311038	C/T	2803	261	818	608	0.172591	0.188889
Teosinte	DTA	Veg/FT	S1_282176820	1	282176820	2	507.452	17.258	3.4329e-08	0.00334	-3.6489	-3.3924	0.59785	8.39349	0.131972	4045	0.43473	0.404171	0.929705	G/A	3732	26	287	445	0.0419036	0.0555556
Teosinte	DTA	Veg/FT	S2_41786368	2	41786368	2	523.63	17.8083	1.9892e-08	0.00344	0.37141	1.24342	0.59785	8.39349	0.132996	3983	0.0442498	0.148141	3.34784	C/G	1675	832	1476	507	0.394175	0.388889
Teosinte	DTA	Veg/FT	S2_243844226	2	243844226	2	600.069	20.4079	1.5132e-09	0.00395	-5.0543	-4.0749	0.59785	8.39349	0.129855	4178	0.602169	0.485484	0.806224	G/A	3975	20	183	312	0.0266874	0.0212766
Teosinte	DTA	Veg/FT	S3_28335765	3	28335765	2	593.222	20.175	1.9057e-09	0.0039	-2.6479	-2.0219	0.59785	8.39349	0.13268	4002	0.315471	0.240889	0.763586	C/T	3396	81	525	488	0.0858321	0.0978261
Teosinte	DTA	Veg/FT	S3_35770176	3	35770176	2	842.851	28.6647	4.3206e-13	0.00554	2.58316	0.19794	0.59785	8.39349	0.131793	4056	0.307758	0.0235826	0.0766271	C/G	3543	92	421	434	0.0745809	0.076087
Teosinte	DTA	Veg/FT	S3_150290659	3	150290659	2	427.682	14.5451	5.0696e-07	0.00281	-4.1584	-3.8219	0.59785	8.39349	0.128705	4253	0.495432	0.455341	0.919079	C/T	4081	23	149	237	0.022925	0.0212766
Teosinte	DTA	Veg/FT	S3_160586402	3	160586402	2	1025.1	34.8627	9.638e-16	0.00674	1.60309	-0.23099	0.59785	8.39349	0.133753	3938	0.190992	0.0275202	-0.14409	C/T	1268	1104	1566	552	0.479177	0.5
Teosinte	DTA	Veg/FT	S3_162373785	3	162373785	2	462.339	15.7238	1.5731e-07	0.00304	1.0745	-0.71018	0.59785	8.39349	0.127806	4313	0.128016	0.0846109	-0.66094	A/G	3481	141	691	177	0.112799	0.125
Teosinte	DTA	Veg/FT	S3_166410131	3	166410131	2	702.21	23.8816	4.8648e-11	0.00462	-1.6368	-0.18908	0.59785	8.39349	0.128705	4253	0.195008	0.022527	0.115518	T/C	2689	421	1143	237	0.233365	0.229167
Teosinte	DTA	Veg/FT	S3_186815761	3	186815761	2	621.762	21.1456	7.2884e-10	0.00409	-2.7788	-1.2959	0.59785	8.39349	0.132005	4043	0.331066	0.154394	0.466352	T/C	3605	66	372	447	0.06233	0.0652174
Teosinte	DTA	Veg/FT	S4_134705547	4	134705547	2	431.089	14.661	4.5186e-07	0.00283	2.3447	0.47674	0.59785	8.39349	0.134094	3918	0.279348	0.0567988	0.203327	C/T	2876	346	696	572	0.177131	0.166667
Teosinte	DTA	Veg/FT	S4_230780224	4	230780224	2	426.355	14.5	5.3021e-07	0.0028	-1.7555	-0.46856	0.59785	8.39349	0.133314	3964	0.20915	0.0558242	0.26691	C/T	3277	105	582	526	0.0998991	0.0978261
Teosinte	DTA	Veg/FT	S5_140321644	5	140321644	2	532.426	18.1074	1.4787e-08	0.0035	0.99594	-0.76393	0.59785	8.39349	0.134283	3907	0.118656	0.0910146	-0.767044	G/T	2344	521	1042	583	0.266701	0.255556
Teosinte	DTA	Veg/FT	S5_173127735	5	173127735	2	663.262	22.557	1.8031e-10	0.00436	-2.8181	-2.7423	0.59785	8.39349	0.13591	3814	0.335748	0.326718	0.973102	A/G	3416	84	314	676	0.0631883	0.0666667
Teosinte	DTA	Veg/FT	S6_56248670	6	56248670	2	584.448	19.8766	2.5611e-09	0.00384	-2.8991	0.70273	0.59785	8.39349	0.133533	3951	0.345399	0.0837233	-0.242396	G/A	3759	24	168	539	0.0273349	0.0444444
Teosinte	DTA	Veg/FT	S6_115607181	6	115607181	2	485.399	16.508	7.2238e-08	0.00319	-0.92791	0.22211	0.59785	8.39349	0.133601	3947	0.110551	0.0264622	-0.239366	T/C	1716	786	1445	543	0.382189	0.380435
Teosinte	DTA	Veg/FT	S6_164162642	6	164162642	2	457.571	15.5616	1.8478e-07	0.00301	-2.1821	-1.6253	0.59785	8.39349	0.129268	4216	0.259975	0.193638	0.744833	G/C	3747	75	394	274	0.0645161	0.0531915
Teosinte	DTA	Veg/FT	S6_169685604	6	169685604	2	630.572	21.4453	5.4178e-10	0.00415	-3.6881	-2.6785	0.59785	8.39349	0.130042	4166	0.4394	0.319117	0.726255	C/T	3997	42	127	324	0.0253241	0.0319149
Teosinte	DTA	Veg/FT	S7_167500072	7	167500072	2	768.759	26.1449	5.1968e-12	0.00506	-2.6236	-1.9846	0.59785	8.39349	0.130089	4163	0.312576	0.236445	0.756442	G/A	3678	89	396	327	0.0689407	0.0744681
Teosinte	DTA	Veg/FT	S7_177853365	7	177853365	2	430.668	14.6467	4.5834e-07	0.00283	-1.1695	-1.4962	0.59785	8.39349	0.134009	3923	0.139334	0.178257	1.27935	C/T	2837	233	853	567	0.168111	0.166667
Teosinte	DTA	Veg/FT	S8_34912426	8	34912426	2	734.721	24.9873	1.6309e-11	0.00483	3.99914	0.6928	0.59785	8.39349	0.130229	4154	0.476458	0.0825402	0.173237	C/T	3763	89	302	336	0.0577756	0.0543478
Teosinte	DTA	Veg/FT	S8_100915105	8	100915105	2	912.746	31.0418	4.1467e-14	0.006	2.88279	-1.4147	0.59785	8.39349	0.135732	3824	0.343456	0.168547	-0.49074	G/A	3617	12	195	666	0.0286349	0.0333333
Teosinte	DTA	Veg/FT	S8_132855793	8	132855793	2	758.633	25.8005	7.3024e-12	0.00499	-1.2721	0.93433	0.59785	8.39349	0.13508	3861	0.151558	0.111316	-0.734478	G/A	3054	133	674	629	0.12173	0.1
Teosinte	DTA	Veg/FT	S9_131150702	9	131150702	2	734.586	24.9827	1.6383e-11	0.00483	2.05989	0.94466	0.59785	8.39349	0.133348	3962	0.245415	0.112547	0.458597	C/T	2899	147	916	528	0.152701	0.166667
Teosinte	DTA	Veg/FT	S9_149110102	9	149110102	2	533.158	18.1323	1.4426e-08	0.00351	-0.85684	-0.70702	0.59785	8.39349	0.129886	4176	0.102084	0.0842344	0.825148	T/C	1437	1226	1513	314	0.474737	0.489362
Teosinte	DTA	Veg/FT	S10_68966016	10	68966016	2	444.014	15.1006	2.9204e-07	0.00292	1.25911	-0.73053	0.59785	8.39349	0.135538	3835	0.15001	0.0870354	-0.580196	C/T	3176	110	549	655	0.100261	0.1
Teosinte	DTA	Veg/FT	mean	--	--	1	16386.7	557.299	8.7687e-116	0.05388	--	--	--	--	--	--	--	--	--	--	--	--	--	--	--	--
Teosinte	DTA	Veg/FT	Border	--	--	1	594.941	20.2335	7.04e-06	0.00196	--	--	--	--	--	--	--	--	--	--	--	--	--	--	--	--
Teosinte	DTA	Veg/FT	Year	--	--	1	35585.8	1210.24	3.6879e-233	0.11701	--	--	--	--	--	--	--	--	--	--	--	--	--	--	--	--
Teosinte	DTA	Veg/FT	F_est	--	--	1	8804	299.417	7.5731e-65	0.02895	--	--	--	--	--	--	--	--	--	--	--	--	--	--	--	--
Teosinte	DTA	Veg/FT	F_est_Year	--	--	1	553.768	18.8332	1.4603e-05	0.00182	--	--	--	--	--	--	--	--	--	--	--	--	--	--	--	--
Teosinte	DTA	Veg/FT	Shading	--	--	1	151.379	5.14829	0.02332	0.00049774	--	--	--	--	--	--	--	--	--	--	--	--	--	--	--	--
Teosinte	DTA	Veg/FT	x1_1	--	--	1	463.426	15.7608	7.3083e-05	0.00152	--	--	--	--	--	--	--	--	--	--	--	--	--	--	--	--
Teosinte	DTA	Veg/FT	x1_2	--	--	1	0.21453	0.0073	0.93193	7.0538e-07	--	--	--	--	--	--	--	--	--	--	--	--	--	--	--	--
Teosinte	DTA	Veg/FT	x1_3	--	--	1	148.255	5.04204	0.02479	0.00048746	--	--	--	--	--	--	--	--	--	--	--	--	--	--	--	--
Teosinte	DTA	Veg/FT	x1_4	--	--	1	102.23	3.47676	0.06231	0.00033613	--	--	--	--	--	--	--	--	--	--	--	--	--	--	--	--
Teosinte	DTA	Veg/FT	x2_1	--	--	1	87.5161	2.97635	0.08456	0.00028775	--	--	--	--	--	--	--	--	--	--	--	--	--	--	--	--
Teosinte	DTA	Veg/FT	x2_2	--	--	1	356.525	12.1251	0.00050255	0.00117	--	--	--	--	--	--	--	--	--	--	--	--	--	--	--	--
Teosinte	DTA	Veg/FT	x2_3	--	--	1	0.39399	0.0134	0.90785	1.2954e-06	--	--	--	--	--	--	--	--	--	--	--	--	--	--	--	--
Teosinte	DTA	Veg/FT	x2_4	--	--	1	239.708	8.15227	0.00432	0.00078816	--	--	--	--	--	--	--	--	--	--	--	--	--	--	--	--
Teosinte	DTA	Veg/FT	y1_1	--	--	1	12.9126	0.43915	0.50757	4.2457e-05	--	--	--	--	--	--	--	--	--	--	--	--	--	--	--	--
Teosinte	DTA	Veg/FT	y1_2	--	--	1	218.918	7.44521	0.00639	0.0007198	--	--	--	--	--	--	--	--	--	--	--	--	--	--	--	--
Teosinte	DTA	Veg/FT	y1_3	--	--	1	8.5531	0.29088	0.58968	2.8123e-05	--	--	--	--	--	--	--	--	--	--	--	--	--	--	--	--
Teosinte	DTA	Veg/FT	y1_4	--	--	1	6.76382	0.23003	0.63153	2.224e-05	--	--	--	--	--	--	--	--	--	--	--	--	--	--	--	--
Teosinte	DTA	Veg/FT	y2_1	--	--	1	228.076	7.7567	0.00538	0.00074992	--	--	--	--	--	--	--	--	--	--	--	--	--	--	--	--
Teosinte	DTA	Veg/FT	y2_2	--	--	1	15.9706	0.54315	0.46117	5.2512e-05	--	--	--	--	--	--	--	--	--	--	--	--	--	--	--	--
Teosinte	DTA	Veg/FT	y2_3	--	--	1	28.0156	0.95279	0.32907	9.2116e-05	--	--	--	--	--	--	--	--	--	--	--	--	--	--	--	--
Teosinte	DTA	Veg/FT	y2_4	--	--	1	48.4836	1.64889	0.19918	0.00015941	--	--	--	--	--	--	--	--	--	--	--	--	--	--	--	--
Teosinte	DTA	Veg/FT	PC1	--	--	1	758.483	25.7954	3.9611e-07	0.00249	--	--	--	--	--	--	--	--	--	--	--	--	--	--	--	--
Teosinte	DTA	Veg/FT	PC2	--	--	1	611.151	20.7848	5.2857e-06	0.00201	--	--	--	--	--	--	--	--	--	--	--	--	--	--	--	--
Teosinte	DTA	Veg/FT	PC3	--	--	1	803.979	27.3427	1.7872e-07	0.00264	--	--	--	--	--	--	--	--	--	--	--	--	--	--	--	--
Teosinte	DTA	Veg/FT	PC4	--	--	1	756.794	25.738	4.08e-07	0.00249	--	--	--	--	--	--	--	--	--	--	--	--	--	--	--	--
Teosinte	DTA	Veg/FT	PC5	--	--	1	170.419	5.79581	0.01611	0.00056034	--	--	--	--	--	--	--	--	--	--	--	--	--	--	--	--
Teosinte	DTA	Veg/FT	PC6	--	--	1	1083.62	36.853	1.3867e-09	0.00356	--	--	--	--	--	--	--	--	--	--	--	--	--	--	--	--
Teosinte	DTA	Veg/FT	PC7	--	--	1	803.647	27.3314	1.7976e-07	0.00264	--	--	--	--	--	--	--	--	--	--	--	--	--	--	--	--
Teosinte	DTA	Veg/FT	PC8	--	--	1	3.24527	0.11037	0.73974	1.067e-05	--	--	--	--	--	--	--	--	--	--	--	--	--	--	--	--
Teosinte	DTA	Veg/FT	PC9	--	--	1	46.3013	1.57467	0.2096	0.00015224	--	--	--	--	--	--	--	--	--	--	--	--	--	--	--	--
Teosinte	DTA	Veg/FT	PC10	--	--	1	49.282	1.67604	0.19552	0.00016204	--	--	--	--	--	--	--	--	--	--	--	--	--	--	--	--
Teosinte	DTA	Veg/FT	PC11	--	--	1	2010.49	68.3751	1.7961e-16	0.00661	--	--	--	--	--	--	--	--	--	--	--	--	--	--	--	--
Teosinte	DTA	Veg/FT	PC12	--	--	1	830.927	28.2592	1.1164e-07	0.00273	--	--	--	--	--	--	--	--	--	--	--	--	--	--	--	--
Teosinte	DTA	Veg/FT	PC13	--	--	1	1048.17	35.6475	2.5605e-09	0.00345	--	--	--	--	--	--	--	--	--	--	--	--	--	--	--	--
Teosinte	DTA	Veg/FT	PC14	--	--	1	4652.29	158.221	1.2125e-35	0.0153	--	--	--	--	--	--	--	--	--	--	--	--	--	--	--	--
Teosinte	DTA	Veg/FT	PC15	--	--	1	1273.43	43.3083	5.2528e-11	0.00419	--	--	--	--	--	--	--	--	--	--	--	--	--	--	--	--
Teosinte	DTA	Veg/FT	PC16	--	--	1	25.5806	0.86997	0.35102	8.4109e-05	--	--	--	--	--	--	--	--	--	--	--	--	--	--	--	--
Teosinte	DTA	Veg/FT	PC17	--	--	1	1257.97	42.7825	6.8535e-11	0.00414	--	--	--	--	--	--	--	--	--	--	--	--	--	--	--	--
Teosinte	DTA	Veg/FT	PC18	--	--	1	802.757	27.3011	1.8258e-07	0.00264	--	--	--	--	--	--	--	--	--	--	--	--	--	--	--	--
Teosinte	DTA	Veg/FT	PC19	--	--	1	179.285	6.09733	0.01358	0.00058949	--	--	--	--	--	--	--	--	--	--	--	--	--	--	--	--
Teosinte	DTA	Veg/FT	PC20	--	--	1	1448.54	49.2636	2.5988e-12	0.00476	--	--	--	--	--	--	--	--	--	--	--	--	--	--	--	--
Teosinte	DTA	Veg/FT	PC21	--	--	1	426.185	14.4942	0.0001426	0.0014	--	--	--	--	--	--	--	--	--	--	--	--	--	--	--	--
Teosinte	DTA	Veg/FT	PC22	--	--	1	56.2203	1.91201	0.16681	0.00018485	--	--	--	--	--	--	--	--	--	--	--	--	--	--	--	--
Teosinte	DTA	Veg/FT	PC23	--	--	1	403.131	13.7102	0.00021604	0.00133	--	--	--	--	--	--	--	--	--	--	--	--	--	--	--	--
Teosinte	DTA	Veg/FT	PC24	--	--	1	440.055	14.9659	0.00011113	0.00145	--	--	--	--	--	--	--	--	--	--	--	--	--	--	--	--
Teosinte	DTA	Veg/FT	PC25	--	--	1	262.937	8.94227	0.0028	0.00086454	--	--	--	--	--	--	--	--	--	--	--	--	--	--	--	--
Teosinte	DTA	Veg/FT	PC26	--	--	1	707.232	24.0524	9.7305e-07	0.00233	--	--	--	--	--	--	--	--	--	--	--	--	--	--	--	--
Teosinte	DTA	Veg/FT	PC27	--	--	1	447.376	15.2149	9.7448e-05	0.00147	--	--	--	--	--	--	--	--	--	--	--	--	--	--	--	--
Teosinte	DTA	Veg/FT	PC28	--	--	1	442.685	15.0554	0.00010601	0.00146	--	--	--	--	--	--	--	--	--	--	--	--	--	--	--	--
Teosinte	DTA	Veg/FT	PC29	--	--	1	200.975	6.835	0.00897	0.00066081	--	--	--	--	--	--	--	--	--	--	--	--	--	--	--	--
Teosinte	DTA	Veg/FT	PC30	--	--	1	109.436	3.72184	0.05377	0.00035983	--	--	--	--	--	--	--	--	--	--	--	--	--	--	--	--
Teosinte	DTA	Veg/FT	PC31	--	--	1	6.4296	0.21867	0.64008	2.1141e-05	--	--	--	--	--	--	--	--	--	--	--	--	--	--	--	--
Teosinte	DTA	Veg/FT	PC32	--	--	1	411.546	13.9963	0.00018562	0.00135	--	--	--	--	--	--	--	--	--	--	--	--	--	--	--	--
Teosinte	DTA	Veg/FT	PC33	--	--	1	2.89194	0.09835	0.75383	9.5087e-06	--	--	--	--	--	--	--	--	--	--	--	--	--	--	--	--
Teosinte	DTA	Veg/FT	PC34	--	--	1	909.81	30.9419	2.8246e-08	0.00299	--	--	--	--	--	--	--	--	--	--	--	--	--	--	--	--
Teosinte	DTA	Veg/FT	PC35	--	--	1	1415	48.1231	4.6176e-12	0.00465	--	--	--	--	--	--	--	--	--	--	--	--	--	--	--	--
Teosinte	DTA	Veg/FT	PC36	--	--	1	174.957	5.95015	0.01476	0.00057526	--	--	--	--	--	--	--	--	--	--	--	--	--	--	--	--
Teosinte	DTA	Veg/FT	PC37	--	--	1	948.895	32.2712	1.4319e-08	0.00312	--	--	--	--	--	--	--	--	--	--	--	--	--	--	--	--
Teosinte	DTA	Veg/FT	PC38	--	--	1	279.56	9.5076	0.00206	0.00091919	--	--	--	--	--	--	--	--	--	--	--	--	--	--	--	--
Teosinte	DTA	Veg/FT	PC39	--	--	1	4.23165	0.14392	0.70444	1.3914e-05	--	--	--	--	--	--	--	--	--	--	--	--	--	--	--	--
Teosinte	DTA	Veg/FT	PC40	--	--	1	1075.3	36.5699	1.6014e-09	0.00354	--	--	--	--	--	--	--	--	--	--	--	--	--	--	--	--
Teosinte	DTA	Veg/FT	PC41	--	--	1	218.985	7.44751	0.00638	0.00072003	--	--	--	--	--	--	--	--	--	--	--	--	--	--	--	--
Teosinte	DTA	Veg/FT	PC42	--	--	1	221.243	7.52431	0.00611	0.00072745	--	--	--	--	--	--	--	--	--	--	--	--	--	--	--	--
Teosinte	DTA	Veg/FT	PC43	--	--	1	3513.75	119.5	1.9059e-27	0.01155	--	--	--	--	--	--	--	--	--	--	--	--	--	--	--	--
Teosinte	DTA	Veg/FT	PC44	--	--	1	146.361	4.97762	0.02573	0.00048124	--	--	--	--	--	--	--	--	--	--	--	--	--	--	--	--
Teosinte	DTA	Veg/FT	PC45	--	--	1	9.32441	0.31712	0.57338	3.0659e-05	--	--	--	--	--	--	--	--	--	--	--	--	--	--	--	--
Teosinte	DTA	Veg/FT	PC46	--	--	1	26.842	0.91288	0.33941	8.8257e-05	--	--	--	--	--	--	--	--	--	--	--	--	--	--	--	--
Teosinte	DTA	Veg/FT	PC47	--	--	1	42.7407	1.45358	0.22802	0.00014053	--	--	--	--	--	--	--	--	--	--	--	--	--	--	--	--
Teosinte	DTA	Veg/FT	PC48	--	--	1	301.138	10.2415	0.00138	0.00099015	--	--	--	--	--	--	--	--	--	--	--	--	--	--	--	--
Teosinte	DTA	Veg/FT	PC49	--	--	1	317.592	10.8011	0.00102	0.00104	--	--	--	--	--	--	--	--	--	--	--	--	--	--	--	--
Teosinte	DTA	Veg/FT	PC50	--	--	1	349.699	11.893	0.00056902	0.00115	--	--	--	--	--	--	--	--	--	--	--	--	--	--	--	--
Teosinte	DTA	Veg/FT	Error	--	--	4187	29.4038	--	--	--	--	--	--	--	--	--	--	--	--	--	--	--	--	--	--	--
Teosinte	DTS	Veg/FT	S1_130580817	1	130580817	2	431.844	19.0034	6.0724e-09	0.00309	-2.4477	-1.0092	0.65414	7.9543	0.12459	4076	0.30772	0.126875	0.412305	A/G	3725	49	302	414	0.0490677	0.0531915
Teosinte	DTS	Veg/FT	S1_221798755	1	221798755	2	692.056	30.454	7.3656e-14	0.00496	2.58896	0.04073	0.65414	7.9543	0.122273	4232	0.325479	0.0051205	0.0157322	G/A	3792	81	359	258	0.0615548	0.0744681
Teosinte	DTS	Veg/FT	S1_232062546	1	232062546	2	459.33	20.2129	1.8317e-09	0.00329	-1.5307	-0.33633	0.65414	7.9543	0.127666	3882	0.192437	0.0422828	0.219723	C/T	2803	261	818	608	0.172591	0.188889
Teosinte	DTS	Veg/FT	S1_287451999	1	287451999	2	391.771	17.24	3.4896e-08	0.00281	-3.7251	-2.7312	0.65414	7.9543	0.127387	3899	0.468313	0.343362	0.733188	A/T	3603	18	278	591	0.0402667	0.0333333
Teosinte	DTS	Veg/FT	S2_10159855	2	10159855	2	372.603	16.3965	8.0583e-08	0.00267	1.14315	0.18773	0.65414	7.9543	0.124089	4109	0.143715	0.0236011	0.164222	C/T	2849	279	981	381	0.187272	0.217391
Teosinte	DTS	Veg/FT	S2_103613789	2	103613789	2	554.631	24.4066	2.8862e-11	0.00397	1.80347	0.67216	0.65414	7.9543	0.12479	4063	0.226729	0.0845028	0.372704	C/T	3022	222	819	427	0.155427	0.133333
Teosinte	DTS	Veg/FT	S3_51811967	3	51811967	2	550.795	24.2378	3.4105e-11	0.00394	1.5919	-0.74941	0.65414	7.9543	0.122215	4236	0.200131	0.0942145	-0.470764	G/A	3682	85	469	254	0.0754249	0.0729167
Teosinte	DTS	Veg/FT	S3_115090329	3	115090329	2	425.971	18.7449	7.8458e-09	0.00305	-2.8639	-2.6179	0.65414	7.9543	0.125424	4022	0.360044	0.329118	0.914103	G/A	3843	36	143	468	0.026728	0.0333333
Teosinte	DTS	Veg/FT	S3_148453132	3	148453132	2	508.833	22.3913	2.1189e-10	0.00364	1.5896	-0.75138	0.65414	7.9543	0.122374	4225	0.199842	0.0944621	-0.472685	T/A	3641	100	484	265	0.0809467	0.0851064
Teosinte	DTS	Veg/FT	S3_157821605	3	157821605	2	787.466	34.6526	1.1779e-15	0.00564	-4.4724	-0.39449	0.65414	7.9543	0.125894	3992	0.562262	0.0495946	0.0882054	G/T	3765	19	208	498	0.0308116	0.0333333
Teosinte	DTS	Veg/FT	S3_161034847	3	161034847	2	2101.19	92.4631	4.865e-40	0.01505	-3.4613	-0.67688	0.65414	7.9543	0.118973	4470	0.435148	0.0850961	0.195557	G/A	3406	190	874	20	0.140268	0.122449
Teosinte	DTS	Veg/FT	S3_164454815	3	164454815	2	634.04	27.901	9.1421e-13	0.00454	-3.1106	-1.3316	0.65414	7.9543	0.124499	4082	0.391059	0.167406	0.428085	C/T	3246	266	570	408	0.134983	0.130435
Teosinte	DTS	Veg/FT	S4_76423508	4	76423508	2	698.304	30.729	5.6168e-14	0.005	16.0918	1.68458	0.65414	7.9543	0.123698	4135	2.02303	0.211782	0.104686	G/A	3982	90	63	355	0.0293833	0.0212766
Teosinte	DTS	Veg/FT	S4_150283113	4	150283113	2	443.533	19.5178	3.6472e-09	0.00318	0.4483	2.42981	0.65414	7.9543	0.120839	4333	0.0563595	0.305471	5.42005	T/C	3938	45	350	157	0.0507731	0.0416667
Teosinte	DTS	Veg/FT	S4_151654526	4	151654526	2	612.301	26.9444	2.351e-12	0.00438	-2.4426	-1.0118	0.65414	7.9543	0.126386	3961	0.307079	0.127202	0.414231	T/C	3329	151	481	529	0.0988387	0.130435
Teosinte	DTS	Veg/FT	S4_211058309	4	211058309	2	458.159	20.1614	1.9276e-09	0.00328	2.73507	1.02921	0.65414	7.9543	0.125863	3994	0.343848	0.12939	0.376301	C/T	3707	45	242	496	0.0415623	0.0434783
Teosinte	DTS	Veg/FT	S5_48450687	5	48450687	2	485.398	21.36	5.8811e-10	0.00348	3.34848	-1.4122	0.65414	7.9543	0.122417	4222	0.420965	0.177539	-0.421744	G/T	3835	171	216	268	0.0660824	0.0744681
Teosinte	DTS	Veg/FT	S5_166571080	5	166571080	2	321.767	14.1594	7.4286e-07	0.0023	-1.8013	-3.0169	0.65414	7.9543	0.121742	4269	0.226456	0.379279	1.67485	G/A	4041	35	193	221	0.0308035	0.0319149
Teosinte	DTS	Veg/FT	S5_173933406	5	173933406	2	465.043	20.4643	1.4279e-09	0.00333	-1.0771	-0.45082	0.65414	7.9543	0.120478	4359	0.135411	0.0566763	0.41855	C/G	1828	1040	1491	131	0.409612	0.427083
Teosinte	DTS	Veg/FT	S6_30528400	6	30528400	2	373.569	16.4389	7.7257e-08	0.00268	-1.1299	0.28971	0.65414	7.9543	0.123371	4157	0.142049	0.0364218	-0.256403	A/G	2770	374	1013	333	0.211811	0.223404
Teosinte	DTS	Veg/FT	S6_165359239	6	165359239	2	571.491	25.1486	1.3861e-11	0.00409	-1.995	-0.52591	0.65414	7.9543	0.123223	4167	0.250808	0.0661165	0.263614	A/G	3574	110	483	323	0.0843533	0.0851064
Teosinte	DTS	Veg/FT	S6_170102149	6	170102149	2	602.627	26.5187	3.5798e-12	0.00432	-3.916	-4.8758	0.65414	7.9543	0.121713	4271	0.492313	0.612977	1.2451	A/C	4148	21	102	219	0.0168579	0.0208333
Teosinte	DTS	Veg/FT	S7_147754973	7	147754973	2	351.243	15.4565	2.0486e-07	0.00252	1.60315	0.87725	0.65414	7.9543	0.120025	4392	0.201545	0.110286	0.547204	T/C	3658	143	591	98	0.0998406	0.0833333
Teosinte	DTS	Veg/FT	S7_170187820	7	170187820	2	388.557	17.0985	4.0154e-08	0.00278	-2.4195	-1.3406	0.65414	7.9543	0.127354	3901	0.304175	0.168538	0.554081	C/T	3294	151	456	589	0.0971546	0.1
Teosinte	DTS	Veg/FT	S8_104659898	8	104659898	2	502.208	22.0998	2.8276e-10	0.0036	1.29512	-0.33988	0.65414	7.9543	0.129036	3800	0.16282	0.0427291	-0.262431	A/C	1443	1266	1091	690	0.476711	0.455556
Teosinte	DTS	Veg/FT	S8_126751589	8	126751589	2	717.962	31.594	2.3944e-14	0.00514	2.21474	0.23083	0.65414	7.9543	0.121021	4320	0.278433	0.0290195	0.104224	C/T	3497	136	687	170	0.110995	0.125
Teosinte	DTS	Veg/FT	S8_145388789	8	145388789	2	419.5	18.4602	1.0405e-08	0.003	-1.7082	0.56567	0.65414	7.9543	0.121091	4315	0.214752	0.071115	-0.33115	C/T	3907	46	362	175	0.0526072	0.0520833
Teosinte	DTS	Veg/FT	S9_49096478	9	49096478	2	400.759	17.6354	2.3573e-08	0.00287	1.80169	-0.43696	0.65414	7.9543	0.120895	4329	0.226505	0.0549338	-0.242528	C/T	3996	39	294	161	0.042966	0.0416667
Teosinte	DTS	Veg/FT	S9_131150702	9	131150702	2	980.872	43.1634	2.76e-19	0.00702	2.3556	1.20868	0.65414	7.9543	0.12637	3962	0.296142	0.151953	0.513109	C/T	2899	147	916	528	0.152701	0.166667
Teosinte	DTS	Veg/FT	S9_136592965	9	136592965	2	482.183	21.2185	6.7655e-10	0.00345	2.59814	0.9814	0.65414	7.9543	0.125315	4029	0.326634	0.12338	0.377732	C/A	3699	52	278	461	0.0474063	0.0434783
Teosinte	DTS	Veg/FT	S10_66893377	10	66893377	2	496.542	21.8504	3.6191e-10	0.00356	-4.9603	-4.0855	0.65414	7.9543	0.130171	3734	0.6236	0.513622	0.82364	G/T	3578	13	143	756	0.0226299	0.0222222
Teosinte	DTS	Veg/FT	mean	--	--	1	3216.83	141.557	3.8827e-32	0.01152	--	--	--	--	--	--	--	--	--	--	--	--	--	--	--	--
Teosinte	DTS	Veg/FT	Border	--	--	1	275.276	12.1136	0.00050556	0.00098567	--	--	--	--	--	--	--	--	--	--	--	--	--	--	--	--
Teosinte	DTS	Veg/FT	Year	--	--	1	45834.4	2016.95	0	0.16412	--	--	--	--	--	--	--	--	--	--	--	--	--	--	--	--
Teosinte	DTS	Veg/FT	F_est	--	--	1	3808.82	167.608	1.2432e-37	0.01364	--	--	--	--	--	--	--	--	--	--	--	--	--	--	--	--
Teosinte	DTS	Veg/FT	F_est_Year	--	--	1	163.882	7.21165	0.00727	0.00058681	--	--	--	--	--	--	--	--	--	--	--	--	--	--	--	--
Teosinte	DTS	Veg/FT	Shading	--	--	1	91.3506	4.0199	0.04503	0.0003271	--	--	--	--	--	--	--	--	--	--	--	--	--	--	--	--
Teosinte	DTS	Veg/FT	x1_1	--	--	1	166.486	7.32626	0.00682	0.00059613	--	--	--	--	--	--	--	--	--	--	--	--	--	--	--	--
Teosinte	DTS	Veg/FT	x1_2	--	--	1	53.5126	2.35483	0.12497	0.00019161	--	--	--	--	--	--	--	--	--	--	--	--	--	--	--	--
Teosinte	DTS	Veg/FT	x1_3	--	--	1	96.0887	4.2284	0.03981	0.00034406	--	--	--	--	--	--	--	--	--	--	--	--	--	--	--	--
Teosinte	DTS	Veg/FT	x1_4	--	--	1	116.108	5.10933	0.02385	0.00041574	--	--	--	--	--	--	--	--	--	--	--	--	--	--	--	--
Teosinte	DTS	Veg/FT	x2_1	--	--	1	28.8467	1.2694	0.25994	0.00010329	--	--	--	--	--	--	--	--	--	--	--	--	--	--	--	--
Teosinte	DTS	Veg/FT	x2_2	--	--	1	204.813	9.01281	0.0027	0.00073337	--	--	--	--	--	--	--	--	--	--	--	--	--	--	--	--
Teosinte	DTS	Veg/FT	x2_3	--	--	1	4.11661	0.18115	0.67041	1.474e-05	--	--	--	--	--	--	--	--	--	--	--	--	--	--	--	--
Teosinte	DTS	Veg/FT	x2_4	--	--	1	197.366	8.68512	0.00323	0.0007067	--	--	--	--	--	--	--	--	--	--	--	--	--	--	--	--
Teosinte	DTS	Veg/FT	y1_1	--	--	1	18.3347	0.80682	0.36911	6.5651e-05	--	--	--	--	--	--	--	--	--	--	--	--	--	--	--	--
Teosinte	DTS	Veg/FT	y1_2	--	--	1	151.74	6.67734	0.0098	0.00054333	--	--	--	--	--	--	--	--	--	--	--	--	--	--	--	--
Teosinte	DTS	Veg/FT	y1_3	--	--	1	3.6063	0.1587	0.69038	1.2913e-05	--	--	--	--	--	--	--	--	--	--	--	--	--	--	--	--
Teosinte	DTS	Veg/FT	y1_4	--	--	1	18.1453	0.79849	0.3716	6.4972e-05	--	--	--	--	--	--	--	--	--	--	--	--	--	--	--	--
Teosinte	DTS	Veg/FT	y2_1	--	--	1	17.019	0.74892	0.38687	6.0939e-05	--	--	--	--	--	--	--	--	--	--	--	--	--	--	--	--
Teosinte	DTS	Veg/FT	y2_2	--	--	1	3.48678	0.15344	0.69529	1.2485e-05	--	--	--	--	--	--	--	--	--	--	--	--	--	--	--	--
Teosinte	DTS	Veg/FT	y2_3	--	--	1	92.0018	4.04855	0.04427	0.00032943	--	--	--	--	--	--	--	--	--	--	--	--	--	--	--	--
Teosinte	DTS	Veg/FT	y2_4	--	--	1	9.33648	0.41085	0.52157	3.3431e-05	--	--	--	--	--	--	--	--	--	--	--	--	--	--	--	--
Teosinte	DTS	Veg/FT	PC1	--	--	1	1016.42	44.7276	2.5561e-11	0.00364	--	--	--	--	--	--	--	--	--	--	--	--	--	--	--	--
Teosinte	DTS	Veg/FT	PC2	--	--	1	116.194	5.11313	0.0238	0.00041605	--	--	--	--	--	--	--	--	--	--	--	--	--	--	--	--
Teosinte	DTS	Veg/FT	PC3	--	--	1	108.139	4.75868	0.02921	0.00038721	--	--	--	--	--	--	--	--	--	--	--	--	--	--	--	--
Teosinte	DTS	Veg/FT	PC4	--	--	1	485.368	21.3587	3.921e-06	0.00174	--	--	--	--	--	--	--	--	--	--	--	--	--	--	--	--
Teosinte	DTS	Veg/FT	PC5	--	--	1	2487.06	109.444	2.6141e-25	0.00891	--	--	--	--	--	--	--	--	--	--	--	--	--	--	--	--
Teosinte	DTS	Veg/FT	PC6	--	--	1	125.01	5.50108	0.01905	0.00044762	--	--	--	--	--	--	--	--	--	--	--	--	--	--	--	--
Teosinte	DTS	Veg/FT	PC7	--	--	1	572.362	25.1869	5.4147e-07	0.00205	--	--	--	--	--	--	--	--	--	--	--	--	--	--	--	--
Teosinte	DTS	Veg/FT	PC8	--	--	1	108.504	4.77475	0.02893	0.00038852	--	--	--	--	--	--	--	--	--	--	--	--	--	--	--	--
Teosinte	DTS	Veg/FT	PC9	--	--	1	8.00396	0.35222	0.55289	2.866e-05	--	--	--	--	--	--	--	--	--	--	--	--	--	--	--	--
Teosinte	DTS	Veg/FT	PC10	--	--	1	160.021	7.04176	0.00799	0.00057298	--	--	--	--	--	--	--	--	--	--	--	--	--	--	--	--
Teosinte	DTS	Veg/FT	PC11	--	--	1	2342.55	103.084	5.9872e-24	0.00839	--	--	--	--	--	--	--	--	--	--	--	--	--	--	--	--
Teosinte	DTS	Veg/FT	PC12	--	--	1	231.201	10.174	0.00143	0.00082785	--	--	--	--	--	--	--	--	--	--	--	--	--	--	--	--
Teosinte	DTS	Veg/FT	PC13	--	--	1	1644.75	72.3777	2.4252e-17	0.00589	--	--	--	--	--	--	--	--	--	--	--	--	--	--	--	--
Teosinte	DTS	Veg/FT	PC14	--	--	1	4483.82	197.311	7.4926e-44	0.01606	--	--	--	--	--	--	--	--	--	--	--	--	--	--	--	--
Teosinte	DTS	Veg/FT	PC15	--	--	1	936.64	41.217	1.5107e-10	0.00335	--	--	--	--	--	--	--	--	--	--	--	--	--	--	--	--
Teosinte	DTS	Veg/FT	PC16	--	--	1	824.231	36.2704	1.8616e-09	0.00295	--	--	--	--	--	--	--	--	--	--	--	--	--	--	--	--
Teosinte	DTS	Veg/FT	PC17	--	--	1	789.283	34.7325	4.0734e-09	0.00283	--	--	--	--	--	--	--	--	--	--	--	--	--	--	--	--
Teosinte	DTS	Veg/FT	PC18	--	--	1	229.312	10.0909	0.0015	0.00082109	--	--	--	--	--	--	--	--	--	--	--	--	--	--	--	--
Teosinte	DTS	Veg/FT	PC19	--	--	1	75.9802	3.34352	0.06754	0.00027206	--	--	--	--	--	--	--	--	--	--	--	--	--	--	--	--
[truncated: 2,027 more rows]

## Sheet: QTL summary
QTL Summary for 18 common traits in teosinte and maize landrace
Trait	Teosinte QTL	Maize landrace QTL	Total QTL per trait	Trait group	Teosinte QTL per group	Maize Landrace QTL per group	Total QTL per group
DTA	29	16	45	Veg/FT	133	89	222
DTS	31	11	42	Veg/FT
PLHT	30	12	42	Veg/FT
LFLN	13	23	36	Veg/FT
LFWD	30	27	57	Veg/FT
TILN	10	24	34	EnvRes	52	59	111
PROL	17	0	17	EnvRes
LBNN	3	18	21	EnvRes
LBLN	18	9	27	EnvRes
LBIL	4	8	12	EnvRes
EL	38	13	51	Rep	266	65	331
CUPR	37	8	45	Rep
ED	39	6	45	Rep
GE	37	10	47	Rep
EILN	13	13	26	Rep
TGPP	25	7	32	Rep
TGWP	25	2	27	Rep
GW	52	6	58	Rep
Total	451	213	664	/	451	213	664
